# Supplementary material for: Mechanically induced polyamorphism in a one-dimensional coordination polymer
Source: Chem Sci. 2024 Nov 25;16(2):621–6. doi: 10.1039/d4sc07058e (PMC11616725; doi:10.1039/d4sc07058e)
Supplement: SC-016-D4SC07058E-s002 [file SC-016-D4SC07058E-s002.cif]

# Supplementary Information (SI) for Chemical Science.
# This journal is © The Royal Society of Chemistry 2024

####################################################################### 
# 
# This file contains crystal structure data downloaded from the 
# Cambridge Structural Database (CSD) hosted by the Cambridge 
# Crystallographic Data Centre (CCDC).
# 
# Full information about CCDC data access policies and citation 
# guidelines are available at http://www.ccdc.cam.ac.uk/access/V1 
# 
# Audit and citation data items may have been added by the CCDC. 
# Please retain this information to preserve the provenance of 
# this file and to allow appropriate attribution of the data. 
# 
#######################################################################

data_ydkr
_database_code_depnum_ccdc_archive 'CCDC 2389504'
loop_
_audit_author_name
_audit_author_address
'XIN ZHENG'
;Hokkaido University
Japan
;
_audit_update_record             
;
2024-10-09 deposited with the CCDC.	2024-11-25 downloaded from the CCDC.
;
_audit_creation_date             2024-10-09
_audit_creation_method           
;
Olex2 1.3
(compiled 2020.11.12 svn.r5f609507 for OlexSys, GUI svn.r6408)
;
_shelx_SHELXL_version_number     2018/3
_chemical_name_common            ?
_chemical_name_systematic        Cu(TFSI)2(bip)2
_chemical_formula_moiety         'C18 H24 Cu N8, 2(C2 F6 N O4 S2)'
_chemical_formula_sum            'C22 H24 Cu F12 N10 O8 S4'
_chemical_formula_weight         976.29
_chemical_melting_point          ?
loop_
_atom_type_symbol
_atom_type_description
_atom_type_scat_dispersion_real
_atom_type_scat_dispersion_imag
_atom_type_scat_source
C C 0.0181 0.0091 'International Tables Vol C Tables 4.2.6.8 and 6.1.1.4'
H H 0.0000 0.0000 'International Tables Vol C Tables 4.2.6.8 and 6.1.1.4'
Cu Cu -1.9646 0.5888 'International Tables Vol C Tables 4.2.6.8 and 6.1.1.4'
F F 0.0727 0.0534 'International Tables Vol C Tables 4.2.6.8 and 6.1.1.4'
N N 0.0311 0.0180 'International Tables Vol C Tables 4.2.6.8 and 6.1.1.4'
O O 0.0492 0.0322 'International Tables Vol C Tables 4.2.6.8 and 6.1.1.4'
S S 0.3331 0.5567 'International Tables Vol C Tables 4.2.6.8 and 6.1.1.4'

_shelx_space_group_comment       
;
The symmetry employed for this shelxl refinement is uniquely defined
by the following loop, which should always be used as a source of
symmetry information in preference to the above space-group names.
They are only intended as comments.
;
_space_group_crystal_system      triclinic
_space_group_IT_number           2
_space_group_name_H-M_alt        'P -1'
_space_group_name_Hall           '-P 1'
loop_
_space_group_symop_operation_xyz
'x, y, z'
'-x, -y, -z'

_cell_length_a                   10.3863(2)
_cell_length_b                   13.1630(2)
_cell_length_c                   14.3802(4)
_cell_angle_alpha                90.6959(18)
_cell_angle_beta                 101.511(2)
_cell_angle_gamma                104.7863(18)
_cell_volume                     1858.52(7)
_cell_formula_units_Z            2
_cell_measurement_reflns_used    16594
_cell_measurement_temperature    173(2)
_cell_measurement_theta_max      148.934
_cell_measurement_theta_min      6.982
_shelx_estimated_absorpt_T_max   0.689
_shelx_estimated_absorpt_T_min   0.377
_exptl_absorpt_coefficient_mu    4.033
_exptl_absorpt_correction_T_max  ?
_exptl_absorpt_correction_T_min  ?
_exptl_absorpt_correction_type   ?
_exptl_absorpt_process_details   ?
_exptl_absorpt_special_details   ?
_exptl_crystal_colour            'clear dark violet'
_exptl_crystal_colour_lustre     clear
_exptl_crystal_colour_modifier   dark
_exptl_crystal_colour_primary    violet
_exptl_crystal_density_diffrn    1.745
_exptl_crystal_density_meas      ?
_exptl_crystal_density_method    ?
_exptl_crystal_description       block
_exptl_crystal_F_000             982
_exptl_crystal_preparation       ?
_exptl_crystal_size_max          0.3
_exptl_crystal_size_mid          0.1
_exptl_crystal_size_min          0.1
_exptl_transmission_factor_max   ?
_exptl_transmission_factor_min   ?
_diffrn_reflns_av_R_equivalents  0.0478
_diffrn_reflns_av_unetI/netI     0.0265
_diffrn_reflns_Laue_measured_fraction_full 0.978
_diffrn_reflns_Laue_measured_fraction_max 0.928
_diffrn_reflns_limit_h_max       12
_diffrn_reflns_limit_h_min       -12
_diffrn_reflns_limit_k_max       16
_diffrn_reflns_limit_k_min       -16
_diffrn_reflns_limit_l_max       17
_diffrn_reflns_limit_l_min       -17
_diffrn_reflns_number            22400
_diffrn_reflns_point_group_measured_fraction_full 0.978
_diffrn_reflns_point_group_measured_fraction_max 0.928
_diffrn_reflns_theta_full        67.687
_diffrn_reflns_theta_max         75.404
_diffrn_reflns_theta_min         3.143
_diffrn_ambient_temperature      173.15
_diffrn_detector_area_resol_mean ?
_diffrn_measured_fraction_theta_full 0.978
_diffrn_measured_fraction_theta_max 0.928
_diffrn_measurement_device_type  'Rigaku Micro Max-007 HF'
_diffrn_measurement_method       'profile data from \w-scans'
_diffrn_radiation_type           CuK\a
_diffrn_radiation_wavelength     1.54187
_diffrn_source                   ?
_reflns_Friedel_coverage         0.000
_reflns_Friedel_fraction_full    .
_reflns_Friedel_fraction_max     .
_reflns_number_gt                6654
_reflns_number_total             7137
_reflns_special_details          
;
 Reflections were merged by SHELXL according to the crystal
 class for the calculation of statistics and refinement.
 
 _reflns_Friedel_fraction is defined as the number of unique
 Friedel pairs measured divided by the number that would be
 possible theoretically, ignoring centric projections and
 systematic absences.
;
_reflns_threshold_expression     'I > 2\s(I)'
_computing_cell_refinement       ?
_computing_data_collection       ?
_computing_data_reduction        ?
_computing_molecular_graphics    'Olex2 1.3 (Dolomanov et al., 2009)'
_computing_publication_material  'Olex2 1.3 (Dolomanov et al., 2009)'
_computing_structure_refinement  'SHELXL 2018/3 (Sheldrick, 2015)'
_computing_structure_solution    ?
_refine_diff_density_max         0.652
_refine_diff_density_min         -0.736
_refine_diff_density_rms         0.101
_refine_ls_extinction_coef       0.0019(2)
_refine_ls_extinction_expression Fc^*^=kFc[1+0.001xFc^2^\l^3^/sin(2\q)]^-1/4^
_refine_ls_extinction_method     'SHELXL-2018/3 (Sheldrick 2018)'
_refine_ls_goodness_of_fit_ref   1.055
_refine_ls_hydrogen_treatment    constr
_refine_ls_matrix_type           full
_refine_ls_number_parameters     515
_refine_ls_number_reflns         7137
_refine_ls_number_restraints     0
_refine_ls_R_factor_all          0.0595
_refine_ls_R_factor_gt           0.0577
_refine_ls_restrained_S_all      1.055
_refine_ls_shift/su_max          0.001
_refine_ls_shift/su_mean         0.000
_refine_ls_structure_factor_coef Fsqd
_refine_ls_weighting_details     
'w=1/[\s^2^(Fo^2^)+(0.0973P)^2^+1.8777P] where P=(Fo^2^+2Fc^2^)/3'
_refine_ls_weighting_scheme      calc
_refine_ls_wR_factor_gt          0.1617
_refine_ls_wR_factor_ref         0.1636
_refine_special_details          ?
_olex2_refinement_description    
;
1. Fixed Uiso
 At 1.2 times of:
  All C(H) groups, All C(H,H) groups
2.a Secondary CH2 refined with riding coordinates:
 C5(H5A,H5B), C4(H4A,H4B), C14(H14A,H14B), C13(H13A,H13B), C6(H6A,H6B),
 C18(H18A,H18B)
2.b Aromatic/amide H refined with riding coordinates:
 C1(H1), C15(H15), C7(H7), C17(H17), C10(H10), C9(H9), C3(H3), C2(H2), C8(H8),
 C11(H11), C16(H16), C12(H12)
;
_atom_sites_solution_hydrogens   geom
_atom_sites_solution_primary     ?
_atom_sites_solution_secondary   ?
loop_
_atom_site_label
_atom_site_type_symbol
_atom_site_fract_x
_atom_site_fract_y
_atom_site_fract_z
_atom_site_U_iso_or_equiv
_atom_site_adp_type
_atom_site_occupancy
_atom_site_site_symmetry_order
_atom_site_calc_flag
_atom_site_refinement_flags_posn
_atom_site_refinement_flags_adp
_atom_site_refinement_flags_occupancy
_atom_site_disorder_assembly
_atom_site_disorder_group
Cu1 Cu 0.01692(4) 0.77094(3) 0.74070(3) 0.03503(16) Uani 1 1 d . . . . .
S3 S -0.25952(7) 0.75734(6) 0.50372(5) 0.0406(2) Uani 1 1 d . . . . .
S1 S 0.28449(8) 0.75756(7) 0.98369(6) 0.0462(2) Uani 1 1 d . . . . .
S2 S 0.21853(8) 0.85785(6) 1.13435(6) 0.0457(2) Uani 1 1 d . . . . .
S4 S -0.24231(9) 0.61202(7) 0.36580(6) 0.0490(2) Uani 1 1 d . . . . .
O5 O -0.1392(2) 0.7685(2) 0.57591(16) 0.0500(5) Uani 1 1 d . . . . .
O1 O 0.1693(3) 0.7674(2) 0.91523(17) 0.0566(6) Uani 1 1 d . . . . .
O3 O 0.1440(3) 0.9140(2) 1.06947(17) 0.0527(6) Uani 1 1 d . . . . .
N1 N -0.1328(2) 0.77527(19) 0.80695(17) 0.0373(5) Uani 1 1 d . . . . .
N5 N 0.1644(3) 0.76882(19) 0.66974(18) 0.0382(5) Uani 1 1 d . . . . .
N3 N 0.0794(2) 0.92728(19) 0.75377(17) 0.0374(5) Uani 1 1 d . . . . .
N7 N -0.0407(3) 0.61523(19) 0.73537(17) 0.0376(5) Uani 1 1 d . . . . .
F6 F 0.4482(3) 0.9165(2) 1.25923(17) 0.0737(7) Uani 1 1 d . . . . .
N8 N -0.1056(3) 0.4502(2) 0.68025(17) 0.0393(5) Uani 1 1 d . . . . .
N4 N 0.2054(3) 1.08957(19) 0.79046(16) 0.0370(5) Uani 1 1 d . . . . .
N6 N 0.2809(2) 0.78799(19) 0.55702(17) 0.0377(5) Uani 1 1 d . . . . .
F9 F -0.3564(3) 0.8966(2) 0.40346(17) 0.0771(7) Uani 1 1 d . . . . .
F7 F -0.1449(3) 0.94915(19) 0.4654(2) 0.0740(7) Uani 1 1 d . . . . .
O6 O -0.3866(3) 0.7102(2) 0.52717(19) 0.0612(7) Uani 1 1 d . . . . .
F4 F 0.4420(3) 1.0037(2) 1.1358(2) 0.0840(8) Uani 1 1 d . . . . .
F8 F -0.2912(3) 0.9360(2) 0.55294(18) 0.0748(7) Uani 1 1 d . . . . .
N2 N -0.2338(2) 0.8080(2) 0.91911(17) 0.0376(5) Uani 1 1 d . . . . .
O7 O -0.1911(3) 0.5502(2) 0.4378(2) 0.0701(8) Uani 1 1 d . . . . .
O8 O -0.1899(3) 0.6227(3) 0.28041(19) 0.0660(7) Uani 1 1 d . . . . .
O2 O 0.4139(3) 0.8002(3) 0.9632(3) 0.0837(10) Uani 1 1 d . . . . .
F12 F -0.4308(3) 0.4555(2) 0.2727(2) 0.0870(9) Uani 1 1 d . . . . .
F10 F -0.4838(3) 0.5140(2) 0.3938(2) 0.0913(9) Uani 1 1 d . . . . .
C1 C -0.1168(3) 0.8263(2) 0.8902(2) 0.0356(6) Uani 1 1 d . . . . .
H1 H -0.032887 0.870229 0.924590 0.043 Uiso 1 1 calc R U . . .
F2 F 0.1540(4) 0.5645(2) 1.0055(2) 0.0968(10) Uani 1 1 d . . . . .
C5 C -0.2859(3) 0.7719(2) 1.0785(2) 0.0413(6) Uani 1 1 d . . . . .
H5A H -0.206374 0.743110 1.099670 0.050 Uiso 1 1 calc R U . . .
H5B H -0.364252 0.712991 1.048304 0.050 Uiso 1 1 calc R U . . .
C15 C -0.0579(3) 0.5500(2) 0.6606(2) 0.0375(6) Uani 1 1 d . . . . .
H15 H -0.038873 0.571367 0.600838 0.045 Uiso 1 1 calc R U . . .
F11 F -0.4870(3) 0.6007(2) 0.2690(2) 0.0889(9) Uani 1 1 d . . . . .
C4 C -0.2546(3) 0.8528(2) 1.0068(2) 0.0398(6) Uani 1 1 d . . . . .
H4A H -0.330731 0.886286 0.990902 0.048 Uiso 1 1 calc R U . . .
H4B H -0.171590 0.908372 1.035882 0.048 Uiso 1 1 calc R U . . .
O4 O 0.1616(3) 0.8125(2) 1.2119(2) 0.0674(7) Uani 1 1 d . . . . .
C14 C 0.2871(3) 0.7004(2) 0.4049(2) 0.0395(6) Uani 1 1 d . . . . .
H14A H 0.340217 0.655235 0.440325 0.047 Uiso 1 1 calc R U . . .
H14B H 0.317226 0.714379 0.344079 0.047 Uiso 1 1 calc R U . . .
C7 C 0.2029(3) 0.9871(2) 0.7912(2) 0.0392(6) Uani 1 1 d . . . . .
H7 H 0.279403 0.961047 0.815389 0.047 Uiso 1 1 calc R U . . .
C13 C 0.3140(3) 0.8038(2) 0.4628(2) 0.0417(7) Uani 1 1 d . . . . .
H13A H 0.411279 0.842084 0.470519 0.050 Uiso 1 1 calc R U . . .
H13B H 0.258962 0.847925 0.427741 0.050 Uiso 1 1 calc R U . . .
N9 N -0.2444(3) 0.7237(2) 0.4011(2) 0.0552(7) Uani 1 1 d . . . . .
F5 F 0.3310(3) 1.0307(2) 1.2404(2) 0.0869(9) Uani 1 1 d . . . . .
C17 C -0.0791(4) 0.5536(3) 0.8064(2) 0.0493(8) Uani 1 1 d . . . . .
H17 H -0.078211 0.578691 0.868760 0.059 Uiso 1 1 calc R U . . .
F1 F 0.2764(5) 0.5801(3) 0.9024(2) 0.1118(13) Uani 1 1 d . . . . .
F3 F 0.3690(4) 0.5973(2) 1.0515(2) 0.0907(9) Uani 1 1 d . . . . .
C10 C 0.1684(3) 0.7987(2) 0.5835(2) 0.0393(6) Uani 1 1 d . . . . .
H10 H 0.100076 0.824681 0.544654 0.047 Uiso 1 1 calc R U . . .
C9 C 0.0775(3) 1.0961(3) 0.7507(2) 0.0451(7) Uani 1 1 d . . . . .
H9 H 0.048487 1.158644 0.740352 0.054 Uiso 1 1 calc R U . . .
C3 C -0.2682(3) 0.7218(3) 0.7815(2) 0.0452(7) Uani 1 1 d . . . . .
H3 H -0.310124 0.678391 0.724713 0.054 Uiso 1 1 calc R U . . .
C6 C -0.3193(3) 0.8215(2) 1.1644(2) 0.0429(7) Uani 1 1 d . . . . .
H6A H -0.402094 0.846399 1.143714 0.051 Uiso 1 1 calc R U . . .
H6B H -0.337954 0.767911 1.211113 0.051 Uiso 1 1 calc R U . . .
C2 C -0.3324(3) 0.7411(3) 0.8507(2) 0.0474(8) Uani 1 1 d . . . . .
H2 H -0.426021 0.714132 0.851853 0.057 Uiso 1 1 calc R U . . .
C18 C -0.1364(3) 0.3569(2) 0.6154(2) 0.0393(6) Uani 1 1 d . . . . .
H18A H -0.082776 0.308428 0.643705 0.047 Uiso 1 1 calc R U . . .
H18B H -0.109110 0.378106 0.554907 0.047 Uiso 1 1 calc R U . . .
C8 C 0.0001(3) 0.9961(3) 0.7288(2) 0.0442(7) Uani 1 1 d . . . . .
H8 H -0.094375 0.976288 0.700637 0.053 Uiso 1 1 calc R U . . .
C11 C 0.3529(4) 0.7487(4) 0.6313(3) 0.0635(11) Uani 1 1 d . . . . .
H11 H 0.437912 0.732963 0.634180 0.076 Uiso 1 1 calc R U . . .
C19 C 0.2704(5) 0.6162(3) 0.9871(3) 0.0652(10) Uani 1 1 d . . . . .
N10 N 0.2794(4) 0.7768(3) 1.0914(2) 0.0711(11) Uani 1 1 d . . . . .
C21 C -0.2625(4) 0.8924(3) 0.4779(2) 0.0504(8) Uani 1 1 d . . . . .
C22 C -0.4217(4) 0.5417(3) 0.3229(3) 0.0555(9) Uani 1 1 d . . . . .
C16 C -0.1184(4) 0.4514(3) 0.7736(2) 0.0512(8) Uani 1 1 d . . . . .
H16 H -0.148865 0.392159 0.808206 0.061 Uiso 1 1 calc R U . . .
C12 C 0.2797(4) 0.7368(4) 0.6996(3) 0.0649(11) Uani 1 1 d . . . . .
H12 H 0.304667 0.709962 0.759669 0.078 Uiso 1 1 calc R U . . .
C20 C 0.3693(4) 0.9583(3) 1.1960(3) 0.0549(8) Uani 1 1 d . . . . .

loop_
_atom_site_aniso_label
_atom_site_aniso_U_11
_atom_site_aniso_U_22
_atom_site_aniso_U_33
_atom_site_aniso_U_23
_atom_site_aniso_U_13
_atom_site_aniso_U_12
Cu1 0.0337(3) 0.0362(2) 0.0352(3) -0.00584(17) 0.01121(18) 0.00668(17)
S3 0.0356(4) 0.0457(4) 0.0368(4) 0.0013(3) 0.0035(3) 0.0074(3)
S1 0.0398(4) 0.0543(4) 0.0419(4) 0.0020(3) 0.0027(3) 0.0127(3)
S2 0.0438(4) 0.0490(4) 0.0440(4) 0.0036(3) 0.0014(3) 0.0175(3)
S4 0.0429(4) 0.0549(5) 0.0453(4) -0.0058(3) 0.0007(3) 0.0129(3)
O5 0.0434(13) 0.0620(14) 0.0432(12) 0.0036(10) 0.0000(10) 0.0186(11)
O1 0.0510(14) 0.0780(17) 0.0402(12) 0.0013(11) -0.0001(10) 0.0234(12)
O3 0.0487(13) 0.0570(14) 0.0501(13) 0.0017(11) -0.0041(10) 0.0209(11)
N1 0.0320(12) 0.0406(12) 0.0362(12) -0.0077(10) 0.0073(9) 0.0044(9)
N5 0.0390(13) 0.0394(12) 0.0381(12) -0.0041(10) 0.0113(10) 0.0117(10)
N3 0.0330(12) 0.0401(12) 0.0382(12) -0.0067(10) 0.0091(10) 0.0072(10)
N7 0.0427(14) 0.0383(12) 0.0315(11) -0.0013(9) 0.0089(10) 0.0097(10)
F6 0.0618(14) 0.1010(19) 0.0531(13) 0.0005(12) -0.0141(11) 0.0325(13)
N8 0.0443(14) 0.0384(12) 0.0348(12) -0.0017(10) 0.0088(10) 0.0101(10)
N4 0.0395(13) 0.0374(12) 0.0320(11) -0.0027(9) 0.0088(10) 0.0058(10)
N6 0.0343(12) 0.0409(12) 0.0376(12) -0.0051(10) 0.0108(10) 0.0069(10)
F9 0.0821(17) 0.0926(18) 0.0581(14) 0.0146(12) -0.0076(12) 0.0425(15)
F7 0.0692(15) 0.0552(13) 0.0927(18) 0.0117(12) 0.0204(13) 0.0048(11)
O6 0.0461(14) 0.0754(17) 0.0555(14) 0.0028(12) 0.0150(11) 0.0011(12)
F4 0.0501(13) 0.098(2) 0.0908(19) 0.0312(16) 0.0053(12) 0.0020(12)
F8 0.0950(19) 0.0778(16) 0.0627(14) -0.0058(12) 0.0146(13) 0.0448(14)
N2 0.0338(12) 0.0458(13) 0.0312(11) -0.0069(10) 0.0078(9) 0.0062(10)
O7 0.079(2) 0.0773(19) 0.0543(15) -0.0002(13) -0.0063(14) 0.0362(16)
O8 0.0587(16) 0.087(2) 0.0523(14) -0.0091(13) 0.0158(12) 0.0159(14)
O2 0.0429(15) 0.103(2) 0.097(2) 0.033(2) 0.0141(15) 0.0027(15)
F12 0.0783(17) 0.0672(15) 0.098(2) -0.0348(14) 0.0034(15) 0.0018(13)
F10 0.0824(19) 0.0908(19) 0.0863(19) 0.0009(15) 0.0343(15) -0.0157(15)
C1 0.0303(14) 0.0396(14) 0.0347(13) -0.0046(11) 0.0073(11) 0.0052(11)
F2 0.108(2) 0.0812(18) 0.0721(17) 0.0215(14) 0.0063(15) -0.0184(16)
C5 0.0463(17) 0.0369(14) 0.0368(14) -0.0032(11) 0.0081(12) 0.0050(12)
C15 0.0421(16) 0.0361(14) 0.0348(14) -0.0003(11) 0.0112(12) 0.0090(11)
F11 0.0494(14) 0.0888(18) 0.114(2) 0.0267(16) -0.0120(14) 0.0132(12)
C4 0.0413(16) 0.0443(15) 0.0352(14) -0.0037(12) 0.0133(12) 0.0097(12)
O4 0.0697(18) 0.0681(17) 0.0719(18) 0.0270(14) 0.0240(14) 0.0234(14)
C14 0.0386(15) 0.0449(15) 0.0351(14) -0.0036(12) 0.0105(12) 0.0096(12)
C7 0.0334(14) 0.0408(15) 0.0428(15) -0.0042(12) 0.0103(12) 0.0074(11)
C13 0.0418(16) 0.0421(15) 0.0400(15) -0.0020(12) 0.0169(12) 0.0026(12)
N9 0.069(2) 0.0507(16) 0.0418(15) -0.0034(12) 0.0154(14) 0.0050(14)
F5 0.0800(18) 0.0771(17) 0.097(2) -0.0327(15) -0.0048(15) 0.0282(14)
C17 0.067(2) 0.0433(16) 0.0329(15) -0.0002(12) 0.0110(14) 0.0071(15)
F1 0.205(4) 0.085(2) 0.0641(16) -0.0026(14) 0.039(2) 0.065(2)
F3 0.114(2) 0.0854(18) 0.0849(19) 0.0187(15) 0.0126(17) 0.0533(18)
C10 0.0397(15) 0.0397(14) 0.0418(15) 0.0009(12) 0.0136(12) 0.0126(12)
C9 0.0473(18) 0.0463(17) 0.0420(16) 0.0001(13) 0.0049(13) 0.0161(14)
C3 0.0318(15) 0.0588(18) 0.0383(15) -0.0120(13) 0.0056(12) 0.0019(13)
C6 0.0421(16) 0.0410(15) 0.0392(15) -0.0060(12) 0.0095(12) -0.0005(12)
C2 0.0291(14) 0.065(2) 0.0417(16) -0.0114(14) 0.0067(12) 0.0029(13)
C18 0.0387(15) 0.0369(14) 0.0426(15) -0.0055(11) 0.0112(12) 0.0088(11)
C8 0.0391(16) 0.0464(16) 0.0446(16) -0.0049(13) 0.0021(13) 0.0124(13)
C11 0.0418(19) 0.114(3) 0.0467(19) 0.011(2) 0.0134(15) 0.038(2)
C19 0.086(3) 0.064(2) 0.0452(19) 0.0070(17) 0.0119(19) 0.021(2)
N10 0.089(3) 0.085(2) 0.0462(17) -0.0092(16) -0.0090(16) 0.054(2)
C21 0.0508(19) 0.0555(19) 0.0448(17) -0.0008(14) 0.0025(14) 0.0198(15)
C22 0.053(2) 0.0497(18) 0.057(2) -0.0014(15) 0.0017(16) 0.0080(15)
C16 0.071(2) 0.0444(17) 0.0333(15) 0.0038(12) 0.0116(14) 0.0066(15)
C12 0.053(2) 0.114(3) 0.0412(18) 0.0136(19) 0.0132(16) 0.043(2)
C20 0.0439(18) 0.066(2) 0.0530(19) 0.0009(16) -0.0006(15) 0.0189(16)

_geom_special_details            
;
 All esds (except the esd in the dihedral angle between two l.s. planes)
 are estimated using the full covariance matrix.  The cell esds are taken
 into account individually in the estimation of esds in distances, angles
 and torsion angles; correlations between esds in cell parameters are only
 used when they are defined by crystal symmetry.  An approximate (isotropic)
 treatment of cell esds is used for estimating esds involving l.s. planes.
;
loop_
_geom_bond_atom_site_label_1
_geom_bond_atom_site_label_2
_geom_bond_distance
_geom_bond_site_symmetry_2
_geom_bond_publ_flag
Cu1 N1 1.991(2) . ?
Cu1 N5 2.008(2) . ?
Cu1 N3 1.988(2) . ?
Cu1 N7 1.979(2) . ?
S3 O5 1.430(2) . ?
S3 O6 1.416(3) . ?
S3 N9 1.584(3) . ?
S3 C21 1.827(4) . ?
S1 O1 1.425(2) . ?
S1 O2 1.409(3) . ?
S1 C19 1.831(4) . ?
S1 N10 1.579(4) . ?
S2 O3 1.427(2) . ?
S2 O4 1.432(3) . ?
S2 N10 1.551(3) . ?
S2 C20 1.829(4) . ?
S4 O7 1.427(3) . ?
S4 O8 1.434(3) . ?
S4 N9 1.556(3) . ?
S4 C22 1.832(4) . ?
N1 C1 1.326(4) . ?
N1 C3 1.375(4) . ?
N5 C10 1.311(4) . ?
N5 C12 1.362(5) . ?
N3 C7 1.324(4) . ?
N3 C8 1.378(4) . ?
N7 C15 1.321(4) . ?
N7 C17 1.370(4) . ?
F6 C20 1.321(4) . ?
N8 C15 1.336(4) . ?
N8 C18 1.460(4) . ?
N8 C16 1.376(4) . ?
N4 C7 1.342(4) . ?
N4 C9 1.362(4) . ?
N4 C6 1.469(4) 2_577 ?
N6 C13 1.468(4) . ?
N6 C10 1.338(4) . ?
N6 C11 1.363(5) . ?
F9 C21 1.308(4) . ?
F7 C21 1.307(5) . ?
F4 C20 1.312(5) . ?
F8 C21 1.335(4) . ?
N2 C1 1.327(4) . ?
N2 C4 1.463(3) . ?
N2 C2 1.381(4) . ?
F12 C22 1.310(4) . ?
F10 C22 1.319(5) . ?
C1 H1 0.9500 . ?
F2 C19 1.306(6) . ?
C5 H5A 0.9900 . ?
C5 H5B 0.9900 . ?
C5 C4 1.512(4) . ?
C5 C6 1.530(4) . ?
C15 H15 0.9500 . ?
F11 C22 1.319(5) . ?
C4 H4A 0.9900 . ?
C4 H4B 0.9900 . ?
C14 H14A 0.9900 . ?
C14 H14B 0.9900 . ?
C14 C13 1.520(4) . ?
C14 C18 1.520(4) 2_566 ?
C7 H7 0.9500 . ?
C13 H13A 0.9900 . ?
C13 H13B 0.9900 . ?
F5 C20 1.324(5) . ?
C17 H17 0.9500 . ?
C17 C16 1.351(5) . ?
F1 C19 1.320(5) . ?
F3 C19 1.314(5) . ?
C10 H10 0.9500 . ?
C9 H9 0.9500 . ?
C9 C8 1.352(5) . ?
C3 H3 0.9500 . ?
C3 C2 1.358(4) . ?
C6 H6A 0.9900 . ?
C6 H6B 0.9900 . ?
C2 H2 0.9500 . ?
C18 H18A 0.9900 . ?
C18 H18B 0.9900 . ?
C8 H8 0.9500 . ?
C11 H11 0.9500 . ?
C11 C12 1.345(5) . ?
C16 H16 0.9500 . ?
C12 H12 0.9500 . ?

loop_
_geom_angle_atom_site_label_1
_geom_angle_atom_site_label_2
_geom_angle_atom_site_label_3
_geom_angle
_geom_angle_site_symmetry_1
_geom_angle_site_symmetry_3
_geom_angle_publ_flag
N1 Cu1 N5 177.89(10) . . ?
N3 Cu1 N1 89.93(10) . . ?
N3 Cu1 N5 89.34(10) . . ?
N7 Cu1 N1 89.27(10) . . ?
N7 Cu1 N5 91.57(10) . . ?
N7 Cu1 N3 176.78(10) . . ?
O5 S3 N9 113.99(17) . . ?
O5 S3 C21 104.47(16) . . ?
O6 S3 O5 117.85(16) . . ?
O6 S3 N9 115.41(17) . . ?
O6 S3 C21 105.67(18) . . ?
N9 S3 C21 95.70(17) . . ?
O1 S1 C19 105.94(19) . . ?
O1 S1 N10 116.08(17) . . ?
O2 S1 O1 117.21(19) . . ?
O2 S1 C19 104.0(2) . . ?
O2 S1 N10 113.6(2) . . ?
N10 S1 C19 96.41(19) . . ?
O3 S2 O4 118.84(17) . . ?
O3 S2 N10 117.31(17) . . ?
O3 S2 C20 104.66(16) . . ?
O4 S2 N10 108.2(2) . . ?
O4 S2 C20 101.96(19) . . ?
N10 S2 C20 103.3(2) . . ?
O7 S4 O8 119.17(19) . . ?
O7 S4 N9 115.27(17) . . ?
O7 S4 C22 105.11(19) . . ?
O8 S4 N9 107.53(18) . . ?
O8 S4 C22 103.08(18) . . ?
N9 S4 C22 104.97(18) . . ?
C1 N1 Cu1 125.1(2) . . ?
C1 N1 C3 106.3(2) . . ?
C3 N1 Cu1 128.4(2) . . ?
C10 N5 Cu1 126.3(2) . . ?
C10 N5 C12 105.6(3) . . ?
C12 N5 Cu1 128.1(2) . . ?
C7 N3 Cu1 127.9(2) . . ?
C7 N3 C8 105.6(3) . . ?
C8 N3 Cu1 126.5(2) . . ?
C15 N7 Cu1 126.7(2) . . ?
C15 N7 C17 106.1(2) . . ?
C17 N7 Cu1 127.0(2) . . ?
C15 N8 C18 126.6(3) . . ?
C15 N8 C16 107.1(2) . . ?
C16 N8 C18 126.3(3) . . ?
C7 N4 C9 107.6(3) . . ?
C7 N4 C6 126.6(3) . 2_577 ?
C9 N4 C6 125.3(3) . 2_577 ?
C10 N6 C13 126.9(3) . . ?
C10 N6 C11 106.9(3) . . ?
C11 N6 C13 125.9(3) . . ?
C1 N2 C4 125.9(2) . . ?
C1 N2 C2 107.8(2) . . ?
C2 N2 C4 126.3(3) . . ?
N1 C1 N2 111.0(2) . . ?
N1 C1 H1 124.5 . . ?
N2 C1 H1 124.5 . . ?
H5A C5 H5B 108.1 . . ?
C4 C5 H5A 109.6 . . ?
C4 C5 H5B 109.6 . . ?
C4 C5 C6 110.5(3) . . ?
C6 C5 H5A 109.6 . . ?
C6 C5 H5B 109.6 . . ?
N7 C15 N8 111.1(3) . . ?
N7 C15 H15 124.5 . . ?
N8 C15 H15 124.5 . . ?
N2 C4 C5 113.1(2) . . ?
N2 C4 H4A 109.0 . . ?
N2 C4 H4B 109.0 . . ?
C5 C4 H4A 109.0 . . ?
C5 C4 H4B 109.0 . . ?
H4A C4 H4B 107.8 . . ?
H14A C14 H14B 108.1 . . ?
C13 C14 H14A 109.5 . . ?
C13 C14 H14B 109.5 . . ?
C13 C14 C18 110.8(2) . 2_566 ?
C18 C14 H14A 109.5 2_566 . ?
C18 C14 H14B 109.5 2_566 . ?
N3 C7 N4 110.9(3) . . ?
N3 C7 H7 124.5 . . ?
N4 C7 H7 124.5 . . ?
N6 C13 C14 112.2(2) . . ?
N6 C13 H13A 109.2 . . ?
N6 C13 H13B 109.2 . . ?
C14 C13 H13A 109.2 . . ?
C14 C13 H13B 109.2 . . ?
H13A C13 H13B 107.9 . . ?
S4 N9 S3 126.3(2) . . ?
N7 C17 H17 125.4 . . ?
C16 C17 N7 109.2(3) . . ?
C16 C17 H17 125.4 . . ?
N5 C10 N6 111.4(3) . . ?
N5 C10 H10 124.3 . . ?
N6 C10 H10 124.3 . . ?
N4 C9 H9 126.8 . . ?
C8 C9 N4 106.5(3) . . ?
C8 C9 H9 126.8 . . ?
N1 C3 H3 125.5 . . ?
C2 C3 N1 108.9(3) . . ?
C2 C3 H3 125.5 . . ?
N4 C6 C5 110.7(2) 2_577 . ?
N4 C6 H6A 109.5 2_577 . ?
N4 C6 H6B 109.5 2_577 . ?
C5 C6 H6A 109.5 . . ?
C5 C6 H6B 109.5 . . ?
H6A C6 H6B 108.1 . . ?
N2 C2 H2 127.0 . . ?
C3 C2 N2 106.0(3) . . ?
C3 C2 H2 127.0 . . ?
N8 C18 C14 111.8(2) . 2_566 ?
N8 C18 H18A 109.3 . . ?
N8 C18 H18B 109.3 . . ?
C14 C18 H18A 109.3 2_566 . ?
C14 C18 H18B 109.3 2_566 . ?
H18A C18 H18B 107.9 . . ?
N3 C8 H8 125.3 . . ?
C9 C8 N3 109.4(3) . . ?
C9 C8 H8 125.3 . . ?
N6 C11 H11 126.9 . . ?
C12 C11 N6 106.3(3) . . ?
C12 C11 H11 126.9 . . ?
F2 C19 S1 111.6(3) . . ?
F2 C19 F1 107.4(4) . . ?
F2 C19 F3 108.5(4) . . ?
F1 C19 S1 108.4(3) . . ?
F3 C19 S1 111.3(3) . . ?
F3 C19 F1 109.5(4) . . ?
S2 N10 S1 127.6(2) . . ?
F9 C21 S3 112.5(3) . . ?
F9 C21 F8 107.8(3) . . ?
F7 C21 S3 112.3(3) . . ?
F7 C21 F9 108.9(3) . . ?
F7 C21 F8 107.8(3) . . ?
F8 C21 S3 107.5(3) . . ?
F12 C22 S4 109.8(3) . . ?
F12 C22 F10 107.5(3) . . ?
F12 C22 F11 108.6(3) . . ?
F10 C22 S4 111.7(3) . . ?
F11 C22 S4 110.8(3) . . ?
F11 C22 F10 108.3(4) . . ?
N8 C16 H16 126.8 . . ?
C17 C16 N8 106.4(3) . . ?
C17 C16 H16 126.8 . . ?
N5 C12 H12 125.1 . . ?
C11 C12 N5 109.8(3) . . ?
C11 C12 H12 125.1 . . ?
F6 C20 S2 111.0(3) . . ?
F6 C20 F5 108.8(3) . . ?
F4 C20 S2 110.9(3) . . ?
F4 C20 F6 107.6(3) . . ?
F4 C20 F5 109.0(4) . . ?
F5 C20 S2 109.5(3) . . ?

loop_
_geom_torsion_atom_site_label_1
_geom_torsion_atom_site_label_2
_geom_torsion_atom_site_label_3
_geom_torsion_atom_site_label_4
_geom_torsion
_geom_torsion_site_symmetry_1
_geom_torsion_site_symmetry_2
_geom_torsion_site_symmetry_3
_geom_torsion_site_symmetry_4
_geom_torsion_publ_flag
Cu1 N1 C1 N2 -175.3(2) . . . . ?
Cu1 N1 C3 C2 175.1(2) . . . . ?
Cu1 N5 C10 N6 179.63(19) . . . . ?
Cu1 N5 C12 C11 -179.4(3) . . . . ?
Cu1 N3 C7 N4 -177.95(19) . . . . ?
Cu1 N3 C8 C9 178.3(2) . . . . ?
Cu1 N7 C15 N8 -176.1(2) . . . . ?
Cu1 N7 C17 C16 176.6(3) . . . . ?
O5 S3 N9 S4 74.8(3) . . . . ?
O5 S3 C21 F9 171.0(3) . . . . ?
O5 S3 C21 F7 47.8(3) . . . . ?
O5 S3 C21 F8 -70.6(3) . . . . ?
O1 S1 C19 F2 -55.8(3) . . . . ?
O1 S1 C19 F1 62.4(4) . . . . ?
O1 S1 C19 F3 -177.2(3) . . . . ?
O1 S1 N10 S2 -36.6(4) . . . . ?
O3 S2 N10 S1 8.0(5) . . . . ?
O3 S2 C20 F6 179.9(3) . . . . ?
O3 S2 C20 F4 -60.5(3) . . . . ?
O3 S2 C20 F5 59.7(3) . . . . ?
N1 C3 C2 N2 0.3(4) . . . . ?
N7 C17 C16 N8 -0.7(4) . . . . ?
N4 C9 C8 N3 -0.7(4) . . . . ?
N6 C11 C12 N5 -0.6(5) . . . . ?
O6 S3 N9 S4 -66.2(3) . . . . ?
O6 S3 C21 F9 -64.0(3) . . . . ?
O6 S3 C21 F7 172.8(3) . . . . ?
O6 S3 C21 F8 54.4(3) . . . . ?
O7 S4 N9 S3 -28.6(3) . . . . ?
O7 S4 C22 F12 -71.9(3) . . . . ?
O7 S4 C22 F10 47.3(3) . . . . ?
O7 S4 C22 F11 168.1(3) . . . . ?
O8 S4 N9 S3 -164.2(2) . . . . ?
O8 S4 C22 F12 53.6(3) . . . . ?
O8 S4 C22 F10 172.8(3) . . . . ?
O8 S4 C22 F11 -66.4(3) . . . . ?
O2 S1 C19 F2 -179.9(3) . . . . ?
O2 S1 C19 F1 -61.8(4) . . . . ?
O2 S1 C19 F3 58.7(4) . . . . ?
O2 S1 N10 S2 103.8(4) . . . . ?
C1 N1 C3 C2 -0.4(4) . . . . ?
C1 N2 C4 C5 -111.8(3) . . . . ?
C1 N2 C2 C3 -0.1(4) . . . . ?
C15 N7 C17 C16 0.4(4) . . . . ?
C15 N8 C18 C14 -116.3(3) . . . 2_566 ?
C15 N8 C16 C17 0.8(4) . . . . ?
C4 N2 C1 N1 -178.8(3) . . . . ?
C4 N2 C2 C3 178.6(3) . . . . ?
C4 C5 C6 N4 -58.2(4) . . . 2_577 ?
O4 S2 N10 S1 145.9(3) . . . . ?
O4 S2 C20 F6 55.5(3) . . . . ?
O4 S2 C20 F4 175.1(3) . . . . ?
O4 S2 C20 F5 -64.7(3) . . . . ?
C7 N3 C8 C9 0.7(4) . . . . ?
C7 N4 C9 C8 0.4(3) . . . . ?
C13 N6 C10 N5 173.8(3) . . . . ?
C13 N6 C11 C12 -173.4(3) . . . . ?
N9 S3 C21 F9 54.4(3) . . . . ?
N9 S3 C21 F7 -68.8(3) . . . . ?
N9 S3 C21 F8 172.8(3) . . . . ?
N9 S4 C22 F12 166.1(3) . . . . ?
N9 S4 C22 F10 -74.7(3) . . . . ?
N9 S4 C22 F11 46.1(3) . . . . ?
C17 N7 C15 N8 0.2(4) . . . . ?
C10 N5 C12 C11 0.7(5) . . . . ?
C10 N6 C13 C14 -100.7(3) . . . . ?
C10 N6 C11 C12 0.4(5) . . . . ?
C9 N4 C7 N3 0.0(3) . . . . ?
C3 N1 C1 N2 0.3(4) . . . . ?
C6 N4 C7 N3 172.4(3) 2_577 . . . ?
C6 N4 C9 C8 -172.1(3) 2_577 . . . ?
C6 C5 C4 N2 -174.8(3) . . . . ?
C2 N2 C1 N1 -0.1(4) . . . . ?
C2 N2 C4 C5 69.8(4) . . . . ?
C18 N8 C15 N7 -179.8(3) . . . . ?
C18 N8 C16 C17 180.0(3) . . . . ?
C18 C14 C13 N6 63.4(3) 2_566 . . . ?
C8 N3 C7 N4 -0.4(3) . . . . ?
C11 N6 C13 C14 71.8(4) . . . . ?
C11 N6 C10 N5 0.0(4) . . . . ?
C19 S1 N10 S2 -147.9(4) . . . . ?
N10 S1 C19 F2 63.7(3) . . . . ?
N10 S1 C19 F1 -178.1(4) . . . . ?
N10 S1 C19 F3 -57.7(4) . . . . ?
N10 S2 C20 F6 -56.8(3) . . . . ?
N10 S2 C20 F4 62.8(3) . . . . ?
N10 S2 C20 F5 -176.9(3) . . . . ?
C21 S3 N9 S4 -176.6(3) . . . . ?
C22 S4 N9 S3 86.5(3) . . . . ?
C16 N8 C15 N7 -0.6(4) . . . . ?
C16 N8 C18 C14 64.7(4) . . . 2_566 ?
C12 N5 C10 N6 -0.4(4) . . . . ?
C20 S2 N10 S1 -106.5(4) . . . . ?

_shelx_res_file                  
;
TITL
    ydkr.res
    created by SHELXL-2018/3 at 08:59:58 on 09-Oct-2024
REM Yadorkari-X generated
REM SPGR P-1 triclinic
CELL 1.54187 10.3863 13.163 14.3802 90.6959 101.511 104.7863
ZERR 2 0.0002 0.0002 0.0004 0.0018 0.002 0.0018
LATT 1
SFAC C H Cu F N O S
UNIT 44 48 2 24 20 16 8

L.S. 10
PLAN  2
SIZE 0.1 0.3 0.1
TEMP -100
CONF
LIST 4
MORE -1
BOND $H
fmap 2
acta
REM <olex2.extras>
REM <HklSrc "%.\\ydkr.hkl">
REM </olex2.extras>

WGHT    0.097300    1.877700
EXTI    0.001853
FVAR       5.54189
CU1   3    0.016921    0.770942    0.740698    11.00000    0.03373    0.03622 =
         0.03524   -0.00584    0.01121    0.00668
S3    7   -0.259520    0.757345    0.503716    11.00000    0.03561    0.04567 =
         0.03684    0.00132    0.00349    0.00739
S1    7    0.284493    0.757563    0.983692    11.00000    0.03983    0.05432 =
         0.04194    0.00196    0.00268    0.01273
S2    7    0.218526    0.857855    1.134354    11.00000    0.04384    0.04895 =
         0.04400    0.00359    0.00144    0.01749
S4    7   -0.242309    0.612025    0.365796    11.00000    0.04289    0.05493 =
         0.04532   -0.00583    0.00068    0.01289
O5    6   -0.139200    0.768451    0.575915    11.00000    0.04342    0.06203 =
         0.04317    0.00361   -0.00003    0.01859
O1    6    0.169275    0.767421    0.915234    11.00000    0.05099    0.07804 =
         0.04016    0.00132   -0.00006    0.02343
O3    6    0.144047    0.914003    1.069468    11.00000    0.04871    0.05701 =
         0.05008    0.00172   -0.00405    0.02090
N1    5   -0.132802    0.775272    0.806951    11.00000    0.03201    0.04062 =
         0.03624   -0.00766    0.00727    0.00444
N5    5    0.164393    0.768824    0.669743    11.00000    0.03901    0.03944 =
         0.03814   -0.00407    0.01126    0.01171
N3    5    0.079425    0.927284    0.753766    11.00000    0.03303    0.04007 =
         0.03819   -0.00673    0.00911    0.00716
N7    5   -0.040722    0.615227    0.735369    11.00000    0.04270    0.03831 =
         0.03154   -0.00131    0.00894    0.00974
F6    4    0.448216    0.916475    1.259228    11.00000    0.06183    0.10102 =
         0.05309    0.00051   -0.01411    0.03247
N8    5   -0.105573    0.450160    0.680252    11.00000    0.04434    0.03842 =
         0.03478   -0.00170    0.00882    0.01011
N4    5    0.205372    1.089568    0.790455    11.00000    0.03954    0.03743 =
         0.03199   -0.00270    0.00879    0.00576
N6    5    0.280930    0.787991    0.557024    11.00000    0.03427    0.04088 =
         0.03763   -0.00513    0.01085    0.00690
F9    4   -0.356426    0.896604    0.403464    11.00000    0.08209    0.09265 =
         0.05808    0.01460   -0.00764    0.04254
F7    4   -0.144881    0.949153    0.465417    11.00000    0.06923    0.05521 =
         0.09273    0.01168    0.02039    0.00482
O6    6   -0.386594    0.710208    0.527172    11.00000    0.04613    0.07537 =
         0.05553    0.00280    0.01500    0.00106
F4    4    0.441966    1.003737    1.135774    11.00000    0.05009    0.09779 =
         0.09085    0.03118    0.00528    0.00204
F8    4   -0.291197    0.936016    0.552942    11.00000    0.09497    0.07785 =
         0.06272   -0.00583    0.01462    0.04482
N2    5   -0.233793    0.807985    0.919114    11.00000    0.03376    0.04575 =
         0.03119   -0.00692    0.00782    0.00621
O7    6   -0.191099    0.550235    0.437790    11.00000    0.07869    0.07734 =
         0.05430   -0.00020   -0.00626    0.03623
O8    6   -0.189860    0.622696    0.280409    11.00000    0.05871    0.08668 =
         0.05226   -0.00907    0.01585    0.01586
O2    6    0.413870    0.800192    0.963231    11.00000    0.04294    0.10261 =
         0.09676    0.03342    0.01414    0.00275
F12   4   -0.430792    0.455476    0.272716    11.00000    0.07829    0.06719 =
         0.09827   -0.03485    0.00339    0.00176
F10   4   -0.483793    0.513980    0.393828    11.00000    0.08237    0.09077 =
         0.08633    0.00091    0.03427   -0.01569
C1    1   -0.116848    0.826341    0.890207    11.00000    0.03030    0.03956 =
         0.03472   -0.00462    0.00729    0.00516
AFIX  43
H1    2   -0.032887    0.870229    0.924590    11.00000   -1.20000
AFIX   0

F2    4    0.154017    0.564510    1.005464    11.00000    0.10782    0.08122 =
         0.07212    0.02148    0.00634   -0.01843
C5    1   -0.285883    0.771866    1.078454    11.00000    0.04634    0.03694 =
         0.03680   -0.00321    0.00814    0.00501
AFIX  23
H5A   2   -0.206374    0.743110    1.099670    11.00000   -1.20000
H5B   2   -0.364252    0.712991    1.048304    11.00000   -1.20000
AFIX   0
C15   1   -0.057901    0.550041    0.660630    11.00000    0.04215    0.03614 =
         0.03481   -0.00034    0.01120    0.00895
AFIX  43
H15   2   -0.038873    0.571367    0.600838    11.00000   -1.20000
AFIX   0

F11   4   -0.487049    0.600706    0.268991    11.00000    0.04939    0.08877 =
         0.11376    0.02671   -0.01200    0.01318
C4    1   -0.254587    0.852803    1.006765    11.00000    0.04128    0.04425 =
         0.03518   -0.00374    0.01326    0.00969
AFIX  23
H4A   2   -0.330731    0.886286    0.990902    11.00000   -1.20000
H4B   2   -0.171590    0.908372    1.035882    11.00000   -1.20000
AFIX   0

O4    6    0.161573    0.812511    1.211936    11.00000    0.06965    0.06814 =
         0.07191    0.02698    0.02396    0.02341
C14   1    0.287068    0.700373    0.404873    11.00000    0.03859    0.04493 =
         0.03515   -0.00359    0.01046    0.00959
AFIX  23
H14A  2    0.340217    0.655235    0.440325    11.00000   -1.20000
H14B  2    0.317226    0.714379    0.344079    11.00000   -1.20000
AFIX   0
C7    1    0.202862    0.987121    0.791216    11.00000    0.03344    0.04083 =
         0.04285   -0.00424    0.01030    0.00741
AFIX  43
H7    2    0.279403    0.961047    0.815389    11.00000   -1.20000
AFIX   0
C13   1    0.314050    0.803805    0.462775    11.00000    0.04178    0.04206 =
         0.03999   -0.00197    0.01685    0.00257
AFIX  23
H13A  2    0.411279    0.842084    0.470519    11.00000   -1.20000
H13B  2    0.258962    0.847925    0.427741    11.00000   -1.20000
AFIX   0

N9    5   -0.244420    0.723662    0.401111    11.00000    0.06853    0.05073 =
         0.04180   -0.00337    0.01540    0.00501
F5    4    0.331007    1.030659    1.240425    11.00000    0.07996    0.07710 =
         0.09690   -0.03267   -0.00482    0.02817
C17   1   -0.079100    0.553566    0.806363    11.00000    0.06745    0.04330 =
         0.03294   -0.00021    0.01097    0.00707
AFIX  43
H17   2   -0.078211    0.578691    0.868760    11.00000   -1.20000
AFIX   0

F1    4    0.276424    0.580088    0.902408    11.00000    0.20532    0.08539 =
         0.06415   -0.00258    0.03886    0.06513
F3    4    0.368985    0.597277    1.051484    11.00000    0.11371    0.08542 =
         0.08494    0.01866    0.01264    0.05329
C10   1    0.168408    0.798709    0.583468    11.00000    0.03966    0.03966 =
         0.04183    0.00085    0.01358    0.01264
AFIX  43
H10   2    0.100076    0.824681    0.544654    11.00000   -1.20000
AFIX   0
C9    1    0.077535    1.096110    0.750692    11.00000    0.04730    0.04628 =
         0.04199    0.00014    0.00486    0.01612
AFIX  43
H9    2    0.048487    1.158644    0.740352    11.00000   -1.20000
AFIX   0
C3    1   -0.268235    0.721798    0.781496    11.00000    0.03181    0.05883 =
         0.03831   -0.01201    0.00555    0.00186
AFIX  43
H3    2   -0.310124    0.678391    0.724713    11.00000   -1.20000
AFIX   0
C6    1   -0.319264    0.821506    1.164408    11.00000    0.04209    0.04100 =
         0.03923   -0.00597    0.00946   -0.00053
AFIX  23
H6A   2   -0.402094    0.846399    1.143714    11.00000   -1.20000
H6B   2   -0.337954    0.767911    1.211113    11.00000   -1.20000
AFIX   0
C2    1   -0.332381    0.741119    0.850713    11.00000    0.02909    0.06524 =
         0.04170   -0.01135    0.00665    0.00288
AFIX  43
H2    2   -0.426021    0.714132    0.851853    11.00000   -1.20000
AFIX   0
C18   1   -0.136429    0.356892    0.615434    11.00000    0.03870    0.03693 =
         0.04262   -0.00553    0.01117    0.00885
AFIX  23
H18A  2   -0.082776    0.308428    0.643705    11.00000   -1.20000
H18B  2   -0.109110    0.378106    0.554907    11.00000   -1.20000
AFIX   0
C8    1    0.000061    0.996068    0.728816    11.00000    0.03913    0.04643 =
         0.04460   -0.00491    0.00215    0.01242
AFIX  43
H8    2   -0.094375    0.976288    0.700637    11.00000   -1.20000
AFIX   0
C11   1    0.352948    0.748729    0.631269    11.00000    0.04182    0.11383 =
         0.04668    0.01050    0.01335    0.03827
AFIX  43
H11   2    0.437912    0.732963    0.634180    11.00000   -1.20000
AFIX   0

C19   1    0.270368    0.616160    0.987059    11.00000    0.08627    0.06411 =
         0.04518    0.00704    0.01193    0.02085
N10   5    0.279411    0.776772    1.091369    11.00000    0.08933    0.08511 =
         0.04619   -0.00925   -0.00901    0.05446
C21   1   -0.262536    0.892411    0.477894    11.00000    0.05082    0.05547 =
         0.04482   -0.00079    0.00250    0.01977
C22   1   -0.421737    0.541673    0.322902    11.00000    0.05256    0.04971 =
         0.05674   -0.00136    0.00167    0.00803
C16   1   -0.118393    0.451425    0.773609    11.00000    0.07127    0.04440 =
         0.03335    0.00379    0.01159    0.00661
AFIX  43
H16   2   -0.148865    0.392159    0.808206    11.00000   -1.20000
AFIX   0
C12   1    0.279691    0.736761    0.699603    11.00000    0.05320    0.11387 =
         0.04121    0.01364    0.01324    0.04348
AFIX  43
H12   2    0.304667    0.709962    0.759669    11.00000   -1.20000
AFIX   0

C20   1    0.369271    0.958293    1.196048    11.00000    0.04385    0.06559 =
         0.05301    0.00090   -0.00060    0.01887
HKLF 4


REM
REM wR2 = 0.1636, GooF = S = 1.055, Restrained GooF = 1.055 for all data
REM R1 = 0.0577 for 6654 Fo > 4sig(Fo) and 0.0595 for all 7137 data
REM 515 parameters refined using 0 restraints

END

WGHT      0.0973      1.8777

REM Highest difference peak  0.652,  deepest hole -0.736,  1-sigma level  0.101
Q1    1   0.3253  0.8284  1.0603  11.00000  0.05    0.65
Q2    1   0.1572  0.7725  1.1651  11.00000  0.05    0.58
;
_shelx_res_checksum              95969
_shelx_hkl_file                  
;
   0   0   1 14042.7 65.6902
   0   0   2 18006.8 97.9760
   0   0  -2 15372.8 93.6542
   0   0  -3 371.124 32.6253
   0   0   3 320.946 24.4029
   0   0   4 355344. 692.423
   0   0   4 359473. 831.106
   0   0   5 3933.56 83.5326
   0   0   5 5911.42 134.159
   0   0  -5 4154.40 90.2785
   0   0  -5 5661.53 128.851
   0   0   6 221172. 690.110
   0   0   6 222119. 843.010
   0   0   7 10464.3 163.055
   0   0  -7 10895.5 167.156
   0   0   8 115952. 555.805
   0   0   8 118082. 729.619
   0   0  -8 111932. 751.193
   0   0   8 117937. 591.631
   0   0  -8 114947. 748.361
   0   0  -8 114340. 858.803
   0   0  -8 122662. 611.693
   0   0   9 73.1992 52.2287
   0   0  -9 53.8222 34.2157
   0   0   9 256.317 40.5042
   0   0  -9 52.4377 53.5055
   0   0  -9 79.7716 83.4285
   0   0   9 83.3927 34.8920
   0   0  -9 66.6058 60.9535
   0   0   9 74.2523 55.3703
   0   0  10 62.5300 65.1613
   0   0 -10 137.382 65.2663
   0   0 -10 99.7707 95.6241
   0   0 -10 38.8464 74.8281
   0   0  10 76.0745 37.0689
   0   0  10 49.7442 54.5016
   0   0  10 61.2517 38.5130
   0   0 -10 40.0545 35.3318
   0   0 -11 14155.9 385.926
   0   0 -11 14395.4 309.197
   0   0  11 15493.2 262.938
   0   0  11 14447.7 307.840
   0   0  11 14541.2 250.552
   0   0 -11 13490.2 330.602
   0   0 -11 14552.7 329.346
   0   0 -12 22187.1 412.300
   0   0  12 20142.3 308.917
   0   0  12 22268.2 392.879
   0   0 -12 22131.7 434.334
   0   0  12 20504.9 302.841
   0   0 -12 20907.1 377.656
   0   0 -13 2184.59 154.763
   0   0 -13 2376.93 143.603
   0   0 -13 2600.92 152.512
   0   0 -13 2406.55 187.911
   0   0  13 2458.31 150.459
   0   0 -14 1370.67 142.285
   0   0  14 2931.01 113.483
   0   0 -14 2456.94 138.981
   0   0 -14 1419.32 116.344
   0   0  14 2168.08 133.597
   0   0 -14 2318.17 127.528
   0   0  15 10583.2 245.103
   0   0 -15 10173.3 218.547
   0   0 -16 3423.88 107.686
   0   0  16 3223.80 116.651
   0  -1  17 1430.78 53.8209
   0   1 -16 1324.00 79.0914
   0  -1  16 1645.14 74.2493
   0   1 -15 3855.41 150.467
   0  -1  15 3682.08 147.457
   0  -1  15 3746.11 112.630
   0   1 -14 38.9700 73.0799
   0  -1  14 60.4373 67.7871
   0   1 -14-11.5516 69.2156
   0  -1  14 21.1338 42.7761
   0  -1  14 35.6284 45.3539
   0   1 -14-23.0580 93.1189
   0   1 -14 27.8610 60.5971
   0   1 -13 21662.6 397.625
   0  -1  13 22536.0 319.155
   0  -1  13 22405.1 391.923
   0   1 -13 22744.4 410.573
   0   1 -13 22115.8 486.659
   0   1 -12 30695.5 464.159
   0  -1  12 34726.8 391.180
   0   1 -12 32268.0 491.801
   0   1 -12 27838.8 484.793
   0  -1  12 37846.2 420.902
   0  -1  12 30376.4 446.652
   0   1 -12 29008.9 549.700
   0   1 -11 15311.8 338.997
   0   1 -11 15100.1 404.774
   0  -1  11 17024.4 264.989
   0  -1  11 18481.7 286.552
   0  -1  11 15644.7 321.927
   0   1 -11 13376.3 323.792
   0   1 -10 3010.77 122.996
   0  -1  10 2925.57 106.588
   0  -1  10 2907.51 145.121
   0   1 -10 2798.41 180.859
   0   1 -10 2733.66 154.987
   0   1 -10 3006.90 148.395
   0  -1  10 3280.07 123.158
   0   1  -9 16932.5 321.400
   0  -1   9 16533.0 228.808
   0  -1   9 16223.2 239.046
   0   1  -9 18571.2 391.217
   0  -1   9 16081.0 261.500
   0   1  -9 16795.0 306.179
   0  -1   9 15787.7 298.344
   0   1  -9 17502.2 253.755
   0  -1   9 17393.3 308.289
   0   1  -8 3502.87 161.433
   0  -1   8 3123.34 127.118
   0  -1   8 2991.17 126.013
   0   1  -8 3170.53 137.495
   0  -1   8 2138.22 79.2706
   0   1  -8 2714.71 119.948
   0  -1   8 2546.65 104.306
   0   1  -8 2107.62 86.5509
   0  -1   8 1854.97 79.0334
   0  -1   7 4222.32 104.597
   0  -1   7 2681.81 124.990
   0  -1   7 3169.75 103.989
   0   1  -7 5126.29 123.865
   0   1  -6 83838.8 514.451
   0  -1   6 93632.8 554.117
   0  -1   5 112150. 456.172
   0   1  -5 109476. 419.517
   0  -1   4 126572. 464.016
   0   1  -4 131480. 479.896
   0  -1   3 740423. 945.261
   0  -1   3 604301. 829.177
   0  -1   2 117.377 30.8299
   0   1  -2 125.257 19.6124
   0   1  -1 212778. 280.675
   0  -1   1 176519. 240.380
   0   1   0 31793.2 85.5673
   0   1   0 32477.5 75.8978
   0  -1  -1 682.226 19.1655
   0   1   1 185.962 18.7902
   0   1   1 589.214 18.3829
   0  -1  -1 222.705 18.4445
   0  -1  -1 720.376 30.3307
   0  -1  -2 5105.68 59.6973
   0   1   2 5082.98 59.9704
   0  -1  -3 318644. 615.881
   0   1   3 313094. 536.236
   0   1   4 6410.65 90.0644
   0  -1  -4 6067.93 95.1169
   0  -1  -5 171083. 577.117
   0   1   5 153251. 467.534
   0   1   6 579.929 44.0026
   0  -1  -6 476.863 45.7439
   0  -1  -7 738.094 52.3444
   0   1   7 946.705 55.8255
   0  -1  -8 249.646 64.6433
   0   1   8 252.480 38.5753
   0  -1  -8 396.888 67.4118
   0   1   8 330.110 63.8284
   0  -1  -8 494.590 96.1771
   0   1   8 289.932 56.3372
   0   1   8 121.947 35.0419
   0  -1  -8 159.567 36.1141
   0  -1  -9 3309.27 184.531
   0   1   9 1554.20 83.2526
   0  -1  -9 1556.97 103.695
   0   1   9 1680.10 82.9005
   0   1   9 2742.85 135.659
   0  -1  -9 1386.15 80.4018
   0  -1  -9 2279.52 126.829
   0   1   9 2400.79 116.205
   0  -1 -10 16431.2 283.854
   0   1  10 8744.25 235.590
   0  -1 -10 13423.3 303.033
   0   1  10 16059.2 257.420
   0   1  10 15106.3 245.159
   0  -1 -10 14023.3 283.912
   0  -1 -10 11159.2 291.712
   0  -1 -10 11526.7 336.655
   0   1  10 12523.1 276.125
   0   1  11 251.443 86.2774
   0   1  11 83.1442 47.4109
   0   1  11 101.454 45.6380
   0  -1 -11 141.348 75.3724
   0  -1 -11 186.447 76.7723
   0  -1 -11 286.574 98.4672
   0  -1 -12 28754.6 459.239
   0   1  12 31111.8 380.708
   0  -1 -12 27764.5 409.839
   0  -1 -12 27397.9 538.573
   0  -1 -12 24971.4 433.419
   0   1  12 26883.2 339.195
   0   1  12 29221.0 454.112
   0   1  13 17365.8 272.708
   0  -1 -13 19071.2 369.888
   0  -1 -13 19225.3 444.419
   0  -1 -13 16924.7 351.445
   0  -1 -13 16817.6 308.490
   0   1  13 20008.3 377.613
   0   1  13 18898.1 300.884
   0   1  14 139.853 52.2270
   0  -1 -14 37.2647 53.5665
   0   1  14 38.2056 75.1470
   0  -1 -14 36.9210 96.2372
   0   1  14 49.1943 40.8829
   0  -1 -14 34.8508 63.0379
   0  -1 -15 2672.82 107.494
   0   1  15 2362.00 128.345
   0   1  16 938.596 60.7875
   0   1  16 603.846 64.9474
   0   1  17 3146.92 77.8111
   0   2 -17 1478.02 63.0825
   0  -2  16 4991.35 117.278
   0   2 -16 3978.82 130.956
   0   2 -15 303.898 76.2725
   0   2 -15 516.380 81.6164
   0  -2  15 472.902 50.6576
   0  -2  14 1677.64 115.134
   0   2 -14 1553.97 140.995
   0  -2  14 1673.32 92.5862
   0  -2  14 1594.97 92.1222
   0   2 -14 1620.01 129.650
   0   2 -13 580.330 110.999
   0   2 -13 1010.95 155.500
   0  -2  13 249.175 53.9386
   0   2 -13 784.190 125.552
   0   2 -13 592.469 94.8424
   0  -2  13 719.560 99.5747
   0  -2  13 292.318 58.7296
   0   2 -12 5606.44 230.134
   0  -2  12 6103.87 212.284
   0   2 -12 6188.40 228.832
   0  -2  12 5388.21 158.926
   0  -2  12 5141.63 161.644
   0   2 -11 4873.04 216.123
   0   2 -11 5047.60 243.841
   0  -2  11 5781.81 155.494
   0  -2  11 6358.25 170.813
   0   2 -11 5776.52 211.269
   0  -2  11 5870.90 204.498
   0   2 -10 8208.12 235.937
   0  -2  10 9870.21 202.530
   0  -2  10 5465.57 180.671
   0  -2  10 7678.03 201.503
   0  -2  10 9127.97 184.746
   0   2 -10 10128.9 218.451
   0   2 -10 7067.41 231.392
   0  -2  10 8309.71 230.537
   0   2 -10 7835.14 283.049
   0   2  -9 9715.22 234.154
   0  -2   9 9389.86 208.061
   0  -2   9 9838.49 236.594
   0   2  -9 10150.5 200.600
   0   2  -9 9212.14 244.935
   0  -2   9 9519.53 171.703
   0  -2   9 9974.10 188.793
   0  -2   8 4136.88 105.061
   0  -2   8 4232.44 114.527
   0  -2   8 4336.72 132.691
   0   2  -8 4971.92 134.455
   0   2  -8 4820.94 181.280
   0  -2   8 4203.60 145.305
   0  -2   8 4680.83 151.301
   0  -2   7 44.9033 25.3987
   0  -2   7-18.4501 47.7939
   0  -2   7 139.408 47.6266
   0   2  -7 69.1038 40.0710
   0   2  -6 27810.0 289.340
   0  -2   6 28551.4 301.470
   0  -2   5 32532.2 288.453
   0   2  -5 31611.7 269.068
   0   2  -4 32791.8 233.299
   0  -2   4 29423.7 229.678
   0  -2   3 39714.8 243.265
   0   2  -3 41088.8 215.611
   0   2  -2 823733. 777.188
   0  -2   2 828141. 892.250
   0   2  -1 1808.03 29.1818
   0   2  -1 2401.87 38.1294
   0  -2   1 1804.31 30.7599
   0   2  -1 2495.44 40.3054
   0  -2   0 382420. 375.775
   0   2   0 348866. 348.886
   0   2   1 3801.55 73.2556
   0   2   1 3716.55 47.4132
   0  -2  -1 3909.84 61.6265
   0   2   1 3588.54 52.7993
   0  -2  -1 3580.71 42.7050
   0  -2  -2 2188.79 57.2394
   0   2   2 2402.90 46.9382
   0  -2  -2 3156.76 79.2581
   0   2   2 1816.96 55.5436
   0  -2  -2 2816.36 49.8832
   0  -2  -3 2851.99 90.9808
   0   2   3 1756.50 50.4693
   0   2   3 2683.22 84.0419
   0  -2  -3 2068.94 56.1293
   0  -2  -3 3034.29 89.4650
   0  -2  -4 54049.0 376.835
   0   2   4 53658.6 259.374
   0   2   5 1019.94 46.6592
   0  -2  -5 948.131 52.5195
   0  -2  -5 973.099 69.2760
   0  -2  -6 16750.0 200.454
   0   2   6 18539.7 201.897
   0   2   7 548.453 64.6400
   0   2   7 892.039 81.2763
   0  -2  -7 436.683 93.6412
   0   2   7 2082.13 78.6981
   0   2   7 1848.87 77.4106
   0  -2  -7 1925.48 80.9637
   0  -2  -7 1238.82 89.8393
   0  -2  -8 37303.4 528.410
   0   2   8 29798.8 376.396
   0  -2  -8 31731.3 408.684
   0  -2  -8 32187.3 373.294
   0   2   8 23737.1 280.655
   0   2   8 26264.7 352.092
   0  -2  -8 33413.9 433.388
   0  -2  -8 30166.3 323.257
   0   2   8 27314.0 298.444
   0  -2  -9 18748.4 302.192
   0   2   9 18494.7 266.552
   0  -2  -9 19452.3 345.000
   0  -2  -9 18472.1 338.767
   0   2   9 18423.0 321.435
   0  -2 -10 2893.21 133.083
   0  -2 -10 3968.06 141.593
   0  -2 -10 4535.04 225.822
   0  -2 -10 3934.13 175.815
   0   2  10 3435.11 125.628
   0  -2 -10 4282.74 180.864
   0   2  10 3769.85 165.353
   0  -2 -10 3761.86 169.214
   0   2  11 1159.59 117.968
   0  -2 -11 1283.76 117.746
   0   2  11 1546.79 90.1450
   0  -2 -11 930.863 103.715
   0  -2 -11 1385.88 102.030
   0  -2 -11 934.128 142.431
   0  -2 -12 52167.3 721.203
   0   2  12 59545.8 504.387
   0  -2 -12 51756.8 521.713
   0  -2 -12 57219.9 646.148
   0  -2 -12 49742.9 593.422
   0   2  12 55348.4 620.131
   0  -2 -13 2814.57 197.612
   0  -2 -13 4007.87 179.300
   0  -2 -13 2609.52 144.713
   0  -2 -13 4176.29 152.113
   0   2  13 4586.92 139.179
   0   2  13 4933.99 161.422
   0   2  13 3360.89 170.176
   0  -2 -14 9285.94 200.637
   0  -2 -14 9750.84 253.132
   0   2  14 9814.66 256.337
   0   2  14 9843.08 183.745
   0   2  15 4924.81 143.925
   0   2  15 3214.55 142.524
   0   2  16 1265.56 81.7927
   0   2  16 1982.57 78.5861
   0   2  17 1746.50 56.5407
   0   3 -16 3652.12 128.183
   0  -3  16 4288.71 99.9183
   0  -3  15 3825.46 116.844
   0   3 -15 3011.89 149.904
   0   3 -14 548.868 108.142
   0  -3  14 813.846 66.6017
   0  -3  14 692.858 68.5230
   0   3 -14 400.210 103.704
   0  -3  13 217.052 74.6476
   0   3 -13 364.618 116.280
   0  -3  13 43.0638 48.4047
   0   3 -13 471.991 122.553
   0  -3  13 127.029 48.2414
   0   3 -13 141.693 76.8853
   0   3 -12 12809.5 342.181
   0   3 -12 13039.9 379.155
   0  -3  12 17669.5 285.096
   0  -3  12 16784.0 270.567
   0  -3  12 14977.5 317.233
   0   3 -12 15624.2 349.057
   0   3 -11 1513.85 145.846
   0   3 -11 1534.88 167.349
   0   3 -11 1519.78 121.669
   0  -3  11 1971.24 98.5171
   0  -3  11 1663.92 121.742
   0  -3  11 1420.99 114.827
   0  -3  10 164.790 43.1757
   0  -3  10 12.1950 64.5123
   0   3 -10 111.884 89.7900
   0  -3  10 268.174 75.3078
   0  -3  10 43.8835 62.2517
   0   3 -10 39.8312 39.9026
   0  -3  10 100.260 40.1001
   0   3 -10 35.0446 63.0627
   0  -3   9 100450. 560.012
   0  -3   9 108274. 755.805
   0  -3   9 89848.6 705.905
   0   3  -9 104729. 869.718
   0   3  -9 114258. 709.967
   0  -3   9 100290. 657.152
   0  -3   9 99827.9 589.908
   0  -3   9 108351. 750.224
   0  -3   8 6261.58 151.884
   0   3  -8 5030.31 136.971
   0  -3   8 6519.49 184.585
   0  -3   8 5549.51 128.267
   0  -3   8 6463.45 163.836
   0  -3   8 6975.42 184.262
   0  -3   8 7167.13 185.390
   0   3  -8 7258.18 222.619
   0  -3   8 4873.18 122.776
   0  -3   7 10550.9 218.880
   0   3  -7 12483.2 272.919
   0  -3   7 16662.0 200.560
   0  -3   7 14536.4 240.169
   0   3  -6 19.6451 38.2848
   0   3  -5 124961. 515.759
   0  -3   5 126083. 567.358
   0  -3   4 96.2224 24.4297
   0  -3   4 833.078 51.5180
   0   3  -4 111.139 27.0946
   0   3  -4 1101.81 47.6070
   0  -3   3 1131.83 43.3329
   0  -3   3 2416.05 69.3381
   0   3  -3 2733.12 60.3549
   0   3  -3 1281.40 45.9731
   0  -3   2 2547.32 55.0891
   0   3  -2 2476.62 48.9098
   0   3  -1 614910. 745.989
   0   3  -1 655290. 712.852
   0  -3   0 303772. 446.091
   0  -3   0 303926. 412.500
   0   3   1 437556. 592.561
   0   3   1 374611. 526.648
   0   3   1 450189. 867.303
   0  -3  -2 248285. 585.808
   0   3   2 232608. 496.549
   0   3   2 245977. 549.561
   0  -3  -2 238401. 668.268
   0  -3  -3 10291.8 107.141
   0   3   3 14365.2 152.776
   0  -3  -3 14242.4 165.662
   0  -3  -3 14210.0 182.208
   0   3   3 8650.74 95.4908
   0  -3  -4 19700.9 170.560
   0   3   4 20133.3 180.162
   0  -3  -4 17276.1 227.617
   0  -3  -4 17259.4 222.390
   0   3   4 15559.8 189.706
   0  -3  -5 147734. 680.133
   0   3   5 128782. 482.675
   0   3   5 152976. 647.806
   0  -3  -5 135104. 482.016
   0  -3  -6 4932.53 106.924
   0   3   6 5008.29 139.363
   0  -3  -6 5441.29 159.117
   0   3   6 4639.39 97.0971
   0  -3  -6 6308.38 206.995
   0  -3  -6 5439.53 153.741
   0   3   6 4388.83 104.640
   0   3   6 5351.36 149.570
   0  -3  -7 387.417 39.6788
   0   3   7 849.646 74.0162
   0   3   7 871.514 68.0059
   0  -3  -7 1361.81 120.659
   0  -3  -7 701.270 74.5649
   0   3   7 661.156 54.0407
   0  -3  -7 975.431 79.4245
   0   3   7 308.828 37.8829
   0  -3  -7 702.390 72.7964
   0  -3  -8 29220.9 299.412
   0  -3  -8 21817.4 329.012
   0  -3  -8 23611.3 304.976
   0   3   8 22606.3 340.087
   0  -3  -8 24778.1 370.165
   0  -3  -8 23268.2 433.352
   0   3   8 26081.8 294.971
   0  -3  -8 22406.8 346.717
   0   3   8 20262.0 315.344
   0   3   8 26255.2 299.568
   0  -3  -9 11375.9 330.080
   0   3   9 9906.65 241.903
   0   3   9 15094.0 240.156
   0   3   9 11949.9 271.223
   0  -3  -9 12802.0 288.204
   0  -3  -9 11857.0 269.784
   0   3   9 14763.7 235.641
   0  -3  -9 11782.7 266.845
   0  -3  -9 13258.5 241.812
   0  -3  -9 14701.1 232.692
   0  -3 -10 766.962 95.2161
   0   3  10 1256.74 82.6344
   0   3  10 643.125 97.0215
   0  -3 -10 977.881 81.0729
   0  -3 -10 466.996 84.8436
   0  -3 -10 641.945 82.1691
   0   3  10 1335.46 82.9196
   0  -3 -10 450.103 120.477
   0  -3 -11 797.152 96.9358
   0  -3 -11 812.973 139.677
   0   3  11 885.552 109.724
   0   3  11 1055.58 83.0242
   0   3  11 940.216 75.6898
   0  -3 -11 974.221 82.8232
   0  -3 -11 801.234 99.4125
   0   3  12 4633.67 154.251
   0  -3 -12 3986.43 170.815
   0   3  12 4159.31 188.751
   0  -3 -12 4576.41 194.693
   0  -3 -12 4352.99 149.350
   0   3  12 4552.41 141.104
   0  -3 -12 4534.18 239.722
   0  -3 -13 704.795 101.513
   0   3  13 747.789 109.998
   0   3  14 152.087 75.9866
   0   3  14 169.269 38.7451
   0  -3 -14 135.550 65.7441
   0   3  15 36.3187 57.4018
   0   3  16 218.307 50.1105
   0   4 -17 4353.57 103.689
   0   4 -16 930.056 77.4085
   0   4 -15 146.003 78.6178
   0   4 -15 132.395 76.9403
   0  -4  15 79.8838 36.7463
   0  -4  14 7881.95 184.932
   0   4 -14 7121.34 241.978
   0  -4  13 22685.5 303.394
   0   4 -13 17022.3 434.402
   0   4 -13 20758.0 396.073
   0   4 -13 17560.8 407.457
   0  -4  13 23503.2 322.612
   0  -4  12 3103.21 125.548
   0   4 -12 2890.06 204.515
   0  -4  12 2885.38 114.174
   0  -4  12 2953.07 158.594
   0   4 -12 2983.66 165.879
   0   4 -12 2649.06 180.024
   0   4 -11 173.292 109.233
   0  -4  11 86.4341 46.8219
   0  -4  11 49.9333 65.5821
   0   4 -11 52.1396 65.8676
   0  -4  11 169.925 44.2387
   0   4 -11 55.3148 109.424
   0   4 -10 24045.7 459.427
   0  -4  10 35330.3 377.539
   0  -4  10 28529.7 419.720
   0  -4  10 26898.9 379.063
   0  -4  10 31602.8 336.167
   0  -4   9 11811.7 202.335
   0   4  -9 11539.4 307.765
   0  -4   9 12002.5 246.370
   0  -4   9 12023.6 265.823
   0  -4   9 11724.9 202.987
   0  -4   8 13472.1 202.874
   0  -4   8 13021.1 256.082
   0   4  -8 13476.6 227.525
   0   4  -8 12361.5 296.593
   0  -4   8 12288.2 191.448
   0  -4   7 15012.9 260.827
   0   4  -7 14270.4 203.970
   0  -4   7 14535.1 220.978
   0  -4   7 14430.7 198.718
   0   4  -7 15226.6 307.232
   0   4  -6 2135.80 81.4278
   0  -4   6 2051.38 94.1498
   0  -4   6 2573.21 94.2043
   0  -4   6 2412.08 80.1020
   0  -4   6 2685.32 114.237
   0   4  -6 2709.59 91.0558
   0  -4   5 39773.0 313.702
   0   4  -5 38635.9 293.884
   0   4  -4 17148.4 185.009
   0  -4   4 21297.4 188.829
   0  -4   4 17773.9 197.079
   0   4  -4 22355.1 186.866
   0   4  -3 97247.2 372.970
   0   4  -3 93866.1 397.086
   0   4  -3 103690. 334.212
   0  -4   3 101980. 370.181
   0   4  -2 142.175 21.1007
   0  -4   2 217.895 22.7318
   0   4  -1 108329. 345.519
   0   4  -1 108283. 347.405
   0  -4   1 109040. 261.679
   0   4   0 329441. 827.910
   0   4   0 344263. 556.533
   0   4   0 336527. 551.670
   0   4   1 2105.23 75.4843
   0   4   1 3024.15 56.6566
   0  -4  -1 3330.59 57.2685
   0  -4  -1 1733.07 51.4195
   0   4   1 1648.94 49.1780
   0  -4  -2 13500.2 156.712
   0   4   2 12232.6 131.745
   0   4   2 2243.31 58.3914
   0  -4  -2 1772.67 45.6701
   0  -4  -2 4748.08 115.282
   0  -4  -3 80.5193 19.7427
   0  -4  -3 106.528 52.7358
   0   4   3 99.2879 24.3297
   0   4   3 167.955 39.0040
   0   4   4 162661. 523.282
   0   4   4 157064. 603.252
   0  -4  -4 151802. 456.911
   0  -4  -4 159544. 716.189
   0  -4  -4 166537. 700.816
   0   4   5 12545.4 150.287
   0   4   5 14203.6 237.482
   0  -4  -5 14178.6 161.955
   0  -4  -5 13232.7 238.849
   0   4   5 12816.7 199.577
   0  -4  -5 14461.6 244.045
   0  -4  -5 15044.0 299.105
   0   4   6 208.430 49.3297
   0  -4  -6 45.3765 56.4337
   0  -4  -6 48.5877 68.1893
   0  -4  -6 123.137 49.3693
   0   4   6 132.788 28.7035
   0  -4  -6 222.904 31.6276
   0   4   6 159.706 35.7110
   0  -4  -7 49753.7 612.528
   0  -4  -7 49991.9 483.789
   0   4   7 46385.9 437.100
   0  -4  -7 49247.1 492.653
   0   4   7 45215.1 384.207
   0  -4  -7 47279.1 500.246
   0  -4  -7 47480.6 348.162
   0   4   8 2677.56 102.080
   0  -4  -8 2099.80 120.787
   0  -4  -8 2456.39 130.515
   0   4   8 2026.42 123.049
   0   4   8 2863.55 100.683
   0  -4  -8 1977.77 150.796
   0  -4  -8 2911.99 96.4918
   0  -4  -8 2394.37 124.035
   0   4   8 1731.60 105.690
   0  -4  -9 8075.86 226.963
   0   4   9 6248.88 158.647
   0   4   9 7469.45 219.955
   0  -4  -9 9180.14 303.878
   0  -4  -9 7602.80 233.964
   0  -4  -9 7843.41 241.310
   0   4   9 6034.45 152.609
   0   4   9 7584.61 223.151
   0  -4 -10 654.798 88.7247
   0   4  10 518.375 102.648
   0  -4 -10 893.439 144.181
   0   4  10 177.036 51.8726
   0  -4 -10 511.815 86.2206
   0   4  10 135.198 45.6551
   0   4  11 1701.09 99.1515
   0   4  11 1830.46 138.454
   0  -4 -11 1970.54 180.980
   0  -4 -11 1772.68 140.246
   0   4  11 1729.27 93.7621
   0  -4 -11 1613.90 119.294
   0   4  12 85799.8 620.030
   0   4  12 84567.6 753.884
   0   4  12 84442.2 582.828
   0  -4 -12 85476.5 791.338
   0  -4 -13 1208.32 108.027
   0   4  13 983.896 113.346
   0   4  13 1641.86 84.7152
   0   4  13 1990.03 106.474
   0   4  14 15487.7 303.651
   0  -4 -14 16047.4 295.537
   0   4  15 14.0612 32.8961
   0   4  15 1.16591 55.9411
   0   4  16 1538.05 75.4099
   0   4  16 1610.37 60.7961
   0   5 -16 4250.78 135.443
   0  -5  15 63.7330 34.1077
   0   5 -15 1.71981 74.5165
   0   5 -15 23.7590 72.8667
   0  -5  14 390.512 55.9825
   0   5 -14 259.467 101.778
   0   5 -13 3380.55 201.809
   0  -5  13 6211.50 168.346
   0   5 -12 9241.36 270.035
   0   5 -12 8415.81 318.933
   0  -5  12 9166.57 251.944
   0  -5  12 8579.54 202.087
   0   5 -12 8002.00 290.771
   0   5 -11 24269.3 467.584
   0  -5  11 28372.1 343.052
   0   5 -11 22766.0 477.559
   0   5 -11 27731.1 451.518
   0  -5  11 25081.3 397.035
   0   5 -10 2876.63 185.435
   0  -5  10 3155.71 153.693
   0  -5  10 2913.63 159.199
   0  -5   9 48776.6 502.295
   0  -5   9 49330.7 546.369
   0  -5   9 50267.8 429.064
   0  -5   8 25352.0 320.811
   0   5  -8 22222.7 415.727
   0  -5   8 21799.4 347.038
   0   5  -8 28740.8 349.808
   0  -5   8 25396.2 291.877
   0  -5   7 3174.55 136.042
   0   5  -7 3550.60 113.294
   0  -5   7 3445.62 106.413
   0   5  -7 3324.92 164.085
   0  -5   7 3105.26 112.990
   0  -5   7 2865.00 110.113
   0  -5   6 11026.7 187.306
   0   5  -6 12230.1 191.683
   0  -5   6 12975.8 204.265
   0  -5   6 12597.7 239.373
   0  -5   6 10763.1 173.208
   0   5  -6 14357.1 290.168
   0  -5   5 7983.64 181.125
   0   5  -5 8656.99 139.298
   0  -5   5 8236.43 146.954
   0  -5   5 8478.44 155.493
   0  -5   4 2633.24 74.1602
   0   5  -4 2706.03 65.9460
   0   5  -3 1156.02 49.4475
   0   5  -3 1322.65 50.9805
   0   5  -2 5955.24 95.5456
   0  -5   2 4084.87 48.0166
   0  -5   2 4648.00 64.8073
   0   5  -2 5767.60 90.9661
   0   5  -1 726747. 969.195
   0  -5   1 732858. 742.559
   0   5   0 360128. 629.955
   0  -5   0 348753. 594.337
   0   5   1 62224.5 284.493
   0  -5  -1 99574.1 373.350
   0  -5  -1 61615.9 274.302
   0   5   1 73029.5 462.384
   0   5   1 97595.9 338.622
   0  -5  -2 10918.9 115.361
   0  -5  -2 5902.59 108.342
   0   5   2 5949.05 102.090
   0   5   2 13849.9 159.514
   0   5   3 53267.6 292.921
   0  -5  -3 48332.7 371.843
   0   5   4 29055.5 287.178
   0  -5  -4 28356.2 205.450
   0  -5  -4 27828.7 345.390
   0  -5  -4 32116.1 347.512
   0   5   4 23958.5 243.050
   0   5   4 27639.6 321.647
   0   5   4 28180.5 233.478
   0  -5  -4 29732.1 324.944
   0  -5  -5 35474.2 248.597
   0  -5  -5 36698.2 415.947
   0   5   5 30382.3 267.175
   0  -5  -5 41211.6 430.170
   0   5   5 35937.1 395.374
   0   5   5 36163.5 343.569
   0   5   5 33602.7 317.393
   0  -5  -5 41615.8 414.025
   0  -5  -6 177.319 55.4351
   0   5   6 34.0837 25.4004
   0  -5  -6 267.463 57.0985
   0  -5  -6 90.2848 22.5619
   0   5   6 220.476 54.9375
   0  -5  -6 142.832 57.1430
   0   5   6 272.924 48.8341
   0   5   6 38.2386 33.1221
   0   5   7 8003.20 209.128
   0  -5  -7 8205.93 224.963
   0   5   7 8015.73 171.793
   0  -5  -7 9472.01 299.209
   0   5   7 7302.33 151.802
   0  -5  -7 9132.40 228.823
   0  -5  -7 7992.68 209.410
   0   5   7 7958.36 197.588
   0  -5  -8 5084.21 182.232
   0  -5  -8 5028.09 180.593
   0  -5  -8 5036.41 188.422
   0   5   8 5555.72 150.543
   0   5   8 5307.22 138.580
   0  -5  -9 69102.8 656.355
   0   5   9 61530.3 497.143
   0  -5  -9 63802.5 665.136
   0   5   9 56267.3 472.530
   0   5  10 360.048 94.7312
   0  -5 -10 524.480 98.8446
   0   5  10 1210.06 83.6053
   0  -5 -10 255.590 71.6165
   0   5  10 1348.42 85.5108
   0   5  11 44269.4 437.217
   0  -5 -11 44400.3 573.064
   0  -5 -12 2034.04 144.001
   0   5  12 1848.88 145.321
   0   5  13 8334.47 164.646
   0   5  13 7791.64 230.465
   0  -5 -13 8134.49 230.838
   0  -5 -14 2698.94 120.852
   0   5  14 2603.72 130.248
   0   5  15 3706.82 96.4067
   0   5  15 2294.93 105.504
   0   5  16 286.404 37.5424
   0   6 -16 289.389 55.1190
   0  -6  15 42.3926 30.0516
   0   6 -15 37.1300 70.5432
   0   6 -15 36.8437 74.5888
   0  -6  14 2634.05 106.185
   0   6 -14 1581.81 137.524
   0   6 -13 16339.8 385.839
   0  -6  13 17801.4 339.197
   0   6 -12 23997.0 471.219
   0  -6  12 23592.1 395.978
   0  -6  12 27502.6 352.488
   0   6 -12 21375.0 485.016
   0   6 -12 25766.3 435.911
   0   6 -11 19362.8 447.179
   0  -6  11 26885.1 337.879
   0  -6  11 23680.9 391.995
   0  -6  11 22410.1 413.728
   0  -6  10 28908.1 425.580
   0  -6  10 27844.1 346.290
   0  -6  10 28330.0 455.369
   0   6 -10 27299.0 514.615
   0  -6   9 7136.43 173.187
   0  -6   9 7274.34 199.382
   0   6  -9 7574.21 283.217
   0  -6   9 7204.02 230.921
   0   6  -8 5791.35 237.761
   0  -6   8 5761.51 166.628
   0  -6   8 5319.08 145.863
   0   6  -8 5787.57 163.523
   0  -6   8 5660.70 203.415
   0  -6   7 1537.11 80.0899
   0   6  -7 1698.92 86.5131
   0   6  -7 1651.85 146.729
   0  -6   7 1541.68 111.973
   0  -6   7 1623.97 91.5105
   0  -6   6 1003.49 68.0602
   0  -6   6 1035.99 65.3494
   0  -6   6 659.467 75.3378
   0   6  -6 1313.94 72.4560
   0   6  -6 618.797 91.2883
   0  -6   5 68834.3 462.046
   0   6  -5 70239.8 429.767
   0  -6   5 72048.9 463.051
   0   6  -5 72558.9 634.292
   0  -6   5 65418.5 542.122
   0   6  -5 68645.5 415.563
   0  -6   4 191939. 482.508
   0  -6   4 195303. 770.420
   0  -6   3 6456.62 55.7947
   0  -6   3 10387.2 208.264
   0  -6   3 6830.69 66.9995
   0  -6   3 11695.7 182.773
   0   6  -3 13501.3 172.167
   0   6  -2 9305.28 132.654
   0   6  -2 9073.28 132.767
   0  -6   1 70467.9 201.008
   0   6  -1 88578.7 370.464
   0   6  -1 96070.6 383.129
   0   6   0 535086. 911.979
   0  -6   0 531471. 797.022
   0  -6  -1 40372.6 259.774
   0   6   1 40201.8 249.461
   0  -6  -2 484.307 56.8636
   0  -6  -2 560.459 35.3620
   0   6   3 31716.9 273.282
   0  -6  -3 30042.4 364.943
   0   6   3 34506.0 363.606
   0  -6  -3 41597.2 385.843
   0  -6  -3 37857.8 413.745
   0  -6  -3 41507.1 253.620
   0  -6  -4 93020.6 660.299
   0  -6  -4 82760.5 359.039
   0  -6  -4 85153.4 635.547
   0   6   4 90101.8 611.834
   0   6   4 84334.7 504.419
   0   6   4 82030.1 478.678
   0   6   5 24686.7 288.760
   0  -6  -5 28593.2 386.345
   0  -6  -5 25332.7 369.442
   0  -6  -5 25558.7 233.762
   0   6   5 25535.0 305.705
   0   6   5 24161.8 256.385
   0   6   5 27411.9 362.372
   0   6   6 33026.0 343.956
   0   6   6 41687.8 464.225
   0  -6  -6 35929.6 459.536
   0   6   6 41869.7 421.771
   0  -6  -6 44307.9 495.978
   0   6   6 28559.1 290.135
   0  -6  -6 44573.2 488.723
   0   6   7 49785.0 436.821
   0   6   7 45802.5 389.308
   0  -6  -7 47903.3 555.288
   0  -6  -7 48174.4 532.435
   0   6   7 47349.0 520.399
   0   6   8 54597.6 447.941
   0   6   8 41509.9 503.760
   0   6   8 56208.9 477.741
   0   6   8 45326.3 537.948
   0  -6  -8 51579.9 592.156
   0  -6  -8 55076.7 615.978
   0  -6  -8 47580.9 546.270
   0   6   9 570.249 60.2876
   0  -6  -9 466.066 101.941
   0   6   9 482.960 60.6134
   0  -6  -9 422.312 82.7480
   0   6  10 31835.8 366.082
   0  -6 -10 27915.1 459.977
   0   6  11 1182.73 78.6266
   0   6  11 1070.42 80.0706
   0   6  12 17275.9 256.451
   0   6  12 16778.9 330.344
   0  -6 -12 17033.9 340.538
   0  -6 -13 2168.50 119.562
   0   6  13 2198.17 128.073
   0   6  13 1990.48 86.7493
   0  -6 -13 1969.31 86.5674
   0  -6 -14 898.447 70.9791
   0   6  14 1087.89 89.6088
   0   6  15 1767.92 82.7918
   0   7 -15 102.097 69.6085
   0   7 -14 33.9180 87.5024
   0   7 -14 87.1318 91.0000
   0  -7  14 71.5093 36.4114
   0  -7  13 1883.15 132.181
   0  -7  13 2166.72 102.024
   0   7 -13 1886.36 162.603
   0  -7  12 11121.2 284.181
   0   7 -12 11299.4 284.893
   0  -7  12 13132.3 240.774
   0   7 -12 8729.37 314.265
   0   7 -12 10379.9 332.524
   0  -7  11 18468.1 350.490
   0  -7  11 16927.1 372.134
   0   7 -10 167.104 108.099
   0  -7  10 246.851 92.7707
   0  -7  10 441.318 65.3197
   0  -7  10 201.645 94.0680
   0  -7   9 1518.82 135.011
   0  -7   9 2577.33 134.785
   0   7  -9 1386.42 163.937
   0  -7   9 2510.39 117.051
   0  -7   8 104.255 64.1585
   0  -7   8 129.601 88.7506
   0  -7   8 82.3884 43.1383
   0   7  -8 265.741 115.079
   0   7  -7-77.6782 111.009
   0  -7   7 112.651 81.6756
   0  -7   7 67.4484 55.2100
   0  -7   7 77.8873 44.1061
   0   7  -7 147.057 40.7656
   0  -7   6 104634. 640.868
   0  -7   6 105594. 623.576
   0  -7   5 1416.01 78.6494
   0  -7   5 1401.24 78.5142
   0   7  -5 1227.36 64.7315
   0  -7   4 20437.6 273.164
   0   7  -4 20390.4 257.604
   0  -7   4 20319.5 324.200
   0  -7   4 19495.8 251.628
   0   7  -4 20669.1 245.438
   0   7  -3 733.717 47.7136
   0  -7   3 996.600 62.2318
   0   7  -2 1439.35 75.3081
   0  -7   2 1258.55 88.4857
   0   7  -1 23599.3 216.032
   0  -7   1 21697.5 294.665
   0  -7   1 22932.6 284.394
   0   7  -1 22811.3 276.935
   0  -7   1 21811.0 320.647
   0   7   0 51658.8 430.313
   0  -7   0 51349.6 461.562
   0   7   1 32601.3 253.770
   0  -7  -1 32581.8 376.295
   0   7   1 36908.7 355.138
   0  -7  -1 38336.5 417.895
   0  -7  -1 33723.6 238.308
   0  -7  -2 85.1344 30.1019
   0   7   2 45.6533 39.5237
   0   7   2 94.2630 22.6956
   0  -7  -2 44.6214 48.4280
   0   7   3 12983.8 235.915
   0  -7  -3 13081.2 257.274
   0   7   4 61676.8 421.391
   0  -7  -4 73139.5 622.597
   0   7   4 73687.1 578.778
   0  -7  -4 70145.5 615.027
   0  -7  -4 83293.2 589.892
   0   7   5 1196.03 76.5432
   0  -7  -5 1174.70 101.772
   0   7   5 777.940 82.3631
   0  -7  -5 375.416 61.0889
   0  -7  -5 754.491 87.6434
   0  -7  -6 23734.4 389.311
   0   7   6 22557.0 362.405
   0  -7  -6 23324.1 340.112
   0   7   6 24379.6 267.831
   0   7   6 25232.5 342.846
   0  -7  -6 23943.4 393.587
   0   7   7 35374.4 467.295
   0   7   7 38632.3 358.404
   0  -7  -7 37258.2 494.961
   0  -7  -7 36732.1 500.005
   0  -7  -8 5298.47 199.586
   0   7   8 5420.00 206.003
   0  -7  -8 5805.27 218.246
   0  -7  -9 14600.5 336.366
   0   7   9 15457.4 330.924
   0   7  10 24944.6 305.891
   0  -7 -10 24130.6 346.955
   0   7  11 16984.1 249.402
   0  -7 -11 17261.0 278.879
   0  -7 -12 8495.38 227.109
   0  -7 -12 8664.03 182.686
   0   7  13 15998.9 204.217
   0  -7 -13 15201.6 260.410
   0  -7 -14 2456.67 90.0507
   0   7  14 2528.67 103.671
   0   7  14 2290.72 68.0102
   0   8 -15 149.615 57.0598
   0  -8  14 15139.3 207.321
   0   8 -14 13710.8 271.926
   0  -8  13 2421.31 101.869
   0  -8  13 2152.16 129.078
   0   8 -13 1963.12 157.819
   0  -8  12 3533.34 168.859
   0   8 -12 2834.75 194.172
   0   8 -11 2949.11 199.322
   0  -8  11 3162.55 165.745
   0  -8  11 3119.35 130.163
   0  -8  11 3479.17 193.625
   0   8 -10 120.368 109.312
   0  -8  10 336.206 115.210
   0  -8   9 68198.4 566.518
   0  -8   9 59498.9 676.023
   0  -8   9 71288.8 616.815
   0   8  -9 59628.2 793.683
   0  -8   8 16135.7 365.814
   0  -8   8 15430.1 277.458
   0  -8   7 2578.98 124.573
   0  -8   7 2626.24 117.529
   0  -8   6 7403.88 181.632
   0   8  -6 7167.30 169.214
   0  -8   6 7556.62 188.357
   0   8  -5 6252.35 169.946
   0   8  -5 5993.00 152.389
   0   8  -5 5820.18 150.321
   0  -8   5 6112.13 164.098
   0  -8   5 5727.79 154.870
   0   8  -5 6065.81 224.826
   0  -8   4 135.999 73.2463
   0  -8   4 121.422 43.1033
   0  -8   4 107.272 43.9020
   0   8  -4 144.907 29.5609
   0   8  -4 137.999 40.8566
   0   8  -4 153.911 58.2769
   0   8  -3 9328.42 187.417
   0   8  -3 10000.2 216.549
   0  -8   3 9325.66 236.312
   0  -8   3 10366.8 189.391
   0  -8   2 1024.30 92.3866
   0   8  -2 1150.18 74.3748
   0   8  -1 9258.55 196.353
   0  -8   1 8423.77 187.411
   0  -8   1 8712.10 207.074
   0  -8   1 9491.44 230.565
   0  -8   0 22146.3 328.938
   0   8   0 23044.9 309.439
   0   8   0 25000.6 313.660
   0  -8   0 21292.5 300.491
   0  -8   0 25253.9 369.449
   0   8   0 23431.2 223.754
   0  -8  -1 16887.7 293.895
   0   8   1 17482.4 267.698
   0  -8  -1 17410.4 305.875
   0  -8  -2 7654.82 212.775
   0   8   2 7308.89 180.894
   0  -8  -2 6391.99 190.488
   0  -8  -2 6872.40 176.356
   0  -8  -3 3750.05 137.155
   0   8   3 3766.37 139.118
   0  -8  -3 4098.33 161.947
   0  -8  -4 1309.60 106.166
   0  -8  -4 1351.16 89.9738
   0   8   4 1917.89 107.678
   0  -8  -4 2218.68 125.928
   0  -8  -5 39.9797 70.0386
   0  -8  -5 85.0952 61.7594
   0   8   5 54.4782 62.5752
   0  -8  -5 68.6629 46.5439
   0   8   6 713.203 96.3096
   0  -8  -6 815.788 108.579
   0   8   6 658.323 78.8549
   0  -8  -7 184.644 57.2968
   0  -8  -7 124.743 82.0120
   0  -8  -7 50.4836 63.7400
   0   8   7 126.996 55.7249
   0   8   7 123.549 78.2603
   0   8   8 146173. 977.611
   0  -8  -8 150616. 1040.97
   0   8   8 159322. 711.137
   0   8   8 150971. 865.453
   0  -8  -8 138259. 848.180
   0  -8  -8 149864. 956.269
   0   8   9 650.860 54.5720
   0  -8  -9 776.284 81.2087
   0   8   9 1071.85 115.639
   0   8   9 881.701 77.0201
   0  -8  -9 1063.41 116.539
   0   8  10 67.3798 81.0910
   0  -8 -10 34.7356 73.1811
   0   8  10 156.049 34.7236
   0  -8 -10 67.6496 49.6963
   0  -8 -11 3331.34 119.161
   0  -8 -11 3218.16 150.404
   0   8  11 3059.70 150.009
   0  -8 -12 12523.4 192.186
   0  -8 -12 12898.9 252.289
   0   8  13 1364.41 52.4637
   0  -8 -13 1338.24 79.2780
   0   9 -15 2585.28 88.4605
   0  -9  14 267.556 35.0102
   0   9 -14 267.499 65.2169
   0   9 -13 31.7487 91.5626
   0  -9  13 34.4491 35.2632
   0  -9  13 1.26255 63.1890
   0   9 -12 17403.1 398.893
   0  -9  12 18869.4 332.344
   0  -9  11 320.003 94.9303
   0  -9  11 336.488 111.525
   0   9 -11 407.840 109.645
   0  -9  11 239.070 55.3605
   0  -9  10 172.580 91.9238
   0  -9  10 75.0901 52.6164
   0   9 -10 254.711 114.251
   0  -9  10 233.116 117.385
   0  -9   9 4498.65 158.362
   0   9  -9 4431.26 253.270
   0  -9   9 4297.39 213.735
   0  -9   8 250.115 65.1621
   0  -9   8 166.006 112.154
   0  -9   8 189.199 68.6214
   0   9  -8 47.3329 118.351
   0  -9   7 2694.46 128.501
   0  -9   7 2983.66 129.505
   0   9  -6 2133.45 106.369
   0   9  -6 2357.52 106.995
   0   9  -6 2032.02 178.589
   0  -9   6 2519.04 121.076
   0  -9   6 2588.95 119.721
   0   9  -5 7038.14 189.157
   0  -9   5 6174.85 177.309
   0  -9   5 7561.19 243.992
   0   9  -5 8091.02 279.687
   0   9  -5 6882.30 175.401
   0  -9   5 6671.82 175.650
   0   9  -4 24592.4 356.562
   0   9  -4 24763.2 325.819
   0  -9   4 23950.2 414.162
   0  -9   4 23748.2 339.753
   0   9  -3 22458.4 429.631
   0   9  -3 20893.9 335.457
   0  -9   3 19931.6 270.594
   0   9  -3 19546.1 291.954
   0  -9   3 21661.4 385.861
   0  -9   2 9534.26 253.700
   0   9  -2 10006.4 216.649
   0   9  -2 9307.66 229.993
   0  -9   1 16608.8 324.405
   0   9  -1 16630.7 278.814
   0  -9   1 16354.6 275.911
   0   9   0 36432.7 409.764
   0  -9   0 34338.6 435.919
   0   9   0 33728.4 404.625
   0  -9   0 37068.8 481.973
   0  -9   0 31688.1 388.003
   0   9   1 6470.41 180.174
   0  -9  -1 7364.11 223.009
   0   9   2 6086.76 181.937
   0   9   2 5532.08 175.050
   0  -9  -2 6260.27 206.446
   0  -9  -2 5659.23 175.078
   0  -9  -2 5592.17 193.633
   0  -9  -3 38030.9 436.836
   0   9   3 39250.0 453.885
   0   9   3 38813.8 447.776
   0  -9  -3 39300.1 499.622
   0   9   3 37960.2 462.103
   0   9   4 20454.3 331.741
   0   9   4 19419.0 328.233
   0   9   4 20781.3 346.066
   0  -9  -4 20047.1 320.454
   0  -9  -4 19657.4 359.916
   0   9   5 43306.5 486.953
   0  -9  -5 43474.8 528.043
   0  -9  -5 42516.2 469.578
   0   9   5 41210.1 486.527
   0  -9  -5 41912.6 535.369
   0  -9  -6 21759.7 379.654
   0   9   6 22041.7 344.214
   0   9   6 21216.2 362.800
   0  -9  -6 21825.7 398.791
   0   9   7 232.377 64.1327
   0  -9  -7 78.0328 55.8794
   0  -9  -7 71.7745 63.4077
   0   9   7 32.4572 64.7694
   0   9   7 122.538 54.2764
   0  -9  -7 34.4897 80.7287
   0  -9  -8 3384.55 168.857
   0   9   8 3445.29 135.232
   0   9   8 3324.26 158.834
   0  -9  -8 3201.46 136.388
   0   9   9 1137.75 105.493
   0  -9  -9 994.268 108.301
   0   9   9 971.254 75.5379
   0  -9  -9 990.211 80.1576
   0   9  10 1211.31 104.057
   0  -9 -10 1303.39 110.773
   0  -9 -10 1459.40 84.6196
   0  -9 -11 356.474 45.6045
   0   9  11 355.909 70.5226
   0  -9 -11 312.115 65.8388
   0   9  12 5608.23 154.538
   0  -9 -12 5831.73 155.284
   0   9  13 10281.8 172.147
   0  10 -14 740.889 71.3095
   0  10 -14 1386.99 73.3685
   0  10 -13 431.092 88.4508
   0 -10  13 544.418 70.1299
   0  10 -13 522.302 72.0780
   0 -10  13 541.151 45.9015
   0 -10  12 31.4876 66.7857
   0 -10  12 17.7724 35.7747
   0  10 -12 5.74375 95.1797
   0 -10  11 13.9094 94.9510
   0 -10  11 25.8997 74.6425
   0 -10  11 95.4107 44.4660
   0 -10  10 5394.78 204.578
   0 -10  10 4741.50 222.368
   0  10  -9 1808.23 183.455
   0 -10   9 1949.83 160.322
   0 -10   9 2368.35 122.951
   0  10  -8 1561.29 177.332
   0 -10   8 1168.65 98.2828
   0 -10   7 10114.8 230.990
   0 -10   7 11599.7 250.338
   0 -10   6 11571.8 237.007
   0  10  -6 10282.2 342.614
   0 -10   6 12478.7 260.044
   0 -10   6 8373.46 281.167
   0  10  -6 9926.02 215.150
   0  10  -6 11672.5 234.824
   0  10  -5 16834.5 296.458
   0  10  -5 17683.4 428.305
   0 -10   5 17748.4 382.215
   0  10  -5 16370.4 281.069
   0 -10   5 16781.0 302.659
   0  10  -4 7357.94 277.744
   0 -10   4 5279.29 154.430
   0 -10   4 6871.77 246.648
   0  10  -4 5872.25 189.994
   0  10  -4 5526.02 166.861
   0  10  -3 4086.01 220.764
   0  10  -3 3448.20 158.656
   0  10  -3 3760.90 144.062
   0 -10   3 4025.27 196.116
   0 -10   2 15147.1 338.196
   0  10  -2 16045.6 316.469
   0  10  -2 15909.0 281.685
   0  10  -1 30564.3 400.894
   0 -10   1 29213.8 390.634
   0 -10   1 31068.5 476.137
   0  10  -1 32495.1 444.392
   0 -10   0 8781.28 254.812
   0  10   0 7030.79 223.101
   0  10   0 7573.66 208.615
   0 -10   0 6736.67 194.767
   0  10   0 8204.09 209.031
   0  10   1 39866.3 495.655
   0 -10  -1 41578.1 520.487
   0  10   1 43973.2 482.417
   0 -10  -1 45191.6 565.245
   0 -10  -1 41738.6 473.462
   0 -10  -2 5534.78 208.637
   0  10   2 5196.42 174.967
   0  10   2 5639.58 198.642
   0 -10  -2 5085.78 177.585
   0 -10  -2 4935.47 195.965
   0  10   3 8638.78 229.822
   0  10   3 7815.21 218.498
   0  10   3 9193.10 243.940
   0 -10  -3 7361.54 235.028
   0  10   4 4424.91 167.340
   0 -10  -4 3905.55 175.883
   0  10   4 3937.29 167.266
   0  10   4 4213.42 164.845
   0  10   5 460.608 80.1946
   0  10   5 499.883 81.0870
   0 -10  -5 409.359 72.6590
   0 -10  -5 460.585 86.1928
   0 -10  -5 302.068 89.0566
   0  10   5 432.040 76.6111
   0  10   6 41702.3 498.396
   0  10   6 41971.2 465.052
   0  10   6 42198.2 473.865
   0  10   7 195.481 73.9724
   0 -10  -7 132.737 62.8005
   0  10   7 205.111 54.4248
   0 -10  -7 167.018 87.0722
   0 -10  -7 224.243 59.3579
   0  10   7 187.091 56.7308
   0 -10  -8 8558.64 200.165
   0 -10  -8 8756.97 248.247
   0  10   8 8741.40 202.084
   0  10   8 8620.45 228.330
   0  10   9 5582.05 149.606
   0 -10  -9 5452.23 189.915
   0  10   9 5142.66 172.789
   0  10  10 680.732 78.8059
   0 -10 -10 531.855 55.7361
   0 -10 -10 638.030 78.2073
   0 -10 -11 5514.09 151.094
   0  10  11 4983.62 143.327
   0  10  12 7944.51 154.041
   0 -10 -12 7872.26 148.161
   0  11 -12 1940.93 130.974
   0  11 -12 2076.93 101.482
   0 -11  11 2971.01 132.964
   0 -11  11 2816.67 151.710
   0 -11  10 3405.74 156.775
   0 -11  10 3421.27 179.175
   0 -11   9 31.3858 53.7853
   0  11  -9 80.7802 107.669
   0 -11   9 67.8103 100.866
   0 -11   8 6455.60 191.562
   0  11  -8 4377.34 247.087
   0  11  -7 1835.18 194.640
   0 -11   7 1647.90 114.652
   0 -11   6 663.944 133.107
   0  11  -6 522.834 149.309
   0  11  -6 643.602 70.0457
   0 -11   6 827.839 90.0461
   0  11  -6 759.748 73.1651
   0 -11   6 701.842 75.5294
   0  11  -5 5665.45 179.965
   0  11  -5 5201.08 265.269
   0  11  -5 6174.32 180.832
   0 -11   5 5768.84 238.731
   0 -11   5 6592.73 197.364
   0  11  -4 5215.09 254.392
   0  11  -4 5395.92 176.014
   0  11  -4 4908.00 177.554
   0 -11   4 5456.65 229.246
   0  11  -3 83.7729 120.705
   0  11  -3 265.529 62.6295
   0 -11   3 85.6798 100.873
   0  11  -3 159.927 72.1104
   0  11  -2 262.736 85.4012
   0 -11   2 302.278 72.9230
   0 -11   2 133.392 94.8998
   0  11  -2 94.4757 119.283
   0  11  -2 306.140 66.9608
   0  11  -1 4898.85 194.675
   0  11  -1 5069.75 174.204
   0 -11   1 5152.93 180.293
   0 -11   0 3276.98 146.985
   0  11   0 3348.77 147.376
   0  11   0 3160.58 163.558
   0 -11   0 3229.96 174.679
   0  11   1 182.868 56.4947
   0 -11  -1 278.236 70.7169
   0 -11  -1 213.467 85.2146
   0  11   1 199.359 72.3310
   0 -11  -2 12721.7 306.874
   0  11   2 12750.4 292.535
   0 -11  -2 11821.8 298.722
   0  11   2 12392.5 265.401
   0 -11  -3 4537.94 168.766
   0  11   3 4043.77 162.005
   0  11   3 3982.11 171.176
   0 -11  -3 4096.82 183.327
   0  11   3 4033.17 160.159
   0 -11  -4 1459.49 121.056
   0  11   4 1369.09 108.543
   0  11   4 1138.19 99.1210
   0 -11  -4 1253.47 100.804
   0  11   5 569.660 82.5921
   0 -11  -5 374.209 70.1373
   0  11   5 471.005 75.4845
   0  11   5 490.127 80.3511
   0 -11  -5 583.591 88.3158
   0 -11  -6 3424.97 166.224
   0  11   6 2961.96 143.282
   0  11   6 3127.91 131.366
   0  11   6 3022.72 134.283
   0 -11  -6 3075.31 142.974
   0 -11  -6 3400.91 138.201
   0  11   7 2161.00 108.929
   0 -11  -7 2055.39 132.104
   0  11   7 2300.37 124.599
   0 -11  -7 2206.00 110.596
   0  11   7 2038.53 95.9562
   0  11   8 7367.92 170.217
   0  11   8 6757.34 190.548
   0 -11  -8 7093.61 208.859
   0 -11  -9 3247.36 107.286
   0  11   9 3025.86 99.5779
   0 -11  -9 3472.59 137.775
   0  11   9 3470.86 131.404
   0 -11 -10 42.3598 42.5755
   0  11  10 28.4756 41.2795
   0 -11 -11 18.6152 30.6149
   0  11  11 57.7915 33.0827
   0 -12  12 49.8761 35.7010
   0  12 -12 28.8796 56.5821
   0 -12  11 71.9170 49.9424
   0  12 -11 56.4511 76.7700
   0 -12  11 62.1090 28.1408
   0 -12  10 1310.56 112.623
   0 -12  10 1531.54 101.314
   0 -12   9 2688.16 109.620
   0 -12   9 2327.28 130.720
   0  12  -8 928.507 144.167
   0 -12   8 1462.58 92.2187
   0 -12   7 13.9388 58.4292
   0  12  -7 124.967 125.088
   0 -12   7 30.1051 103.031
   0 -12   6 465.594 121.016
   0  12  -6 564.088 64.5394
   0  12  -6 459.477 60.4265
   0 -12   6 625.175 81.6731
   0  12  -6 435.792 148.827
   0 -12   5 21885.6 432.081
   0  12  -5 21543.1 317.998
   0  12  -5 20595.5 476.297
   0  12  -4 5824.21 276.140
   0 -12   4 6044.39 241.123
   0  12  -4 5559.62 173.505
   0  12  -3 6320.53 200.077
   0  12  -3 5738.83 270.377
   0  12  -3 6484.99 193.039
   0 -12   3 6348.12 245.534
   0 -12   2 11163.0 315.057
   0  12  -2 12590.2 265.498
   0  12  -2 11078.3 268.007
   0 -12   2 12245.8 277.576
   0 -12   1 863.750 119.330
   0 -12   1 1287.40 106.882
   0  12  -1 1051.51 99.2331
   0  12  -1 627.288 144.220
   0  12  -1 1024.89 109.561
   0  12   0 516.384 98.4040
   0 -12   0 469.787 102.094
   0  12   0 486.703 81.0521
   0 -12   0 702.825 87.8627
   0 -12  -1 18588.7 316.532
   0 -12  -1 17570.4 365.834
   0  12   2 362.171 88.3473
   0 -12  -2 232.060 68.6243
   0 -12  -3 17839.5 343.508
   0  12   3 17997.7 318.141
   0  12   3 18585.3 331.294
   0  12   3 17759.1 304.228
   0 -12  -4 528.231 83.4755
   0  12   4 471.770 70.6288
   0  12   4 409.925 74.8143
   0 -12  -4 202.557 60.8984
   0  12   4 286.605 70.1375
   0  12   5 11096.5 240.234
   0  12   5 10790.2 232.764
   0 -12  -5 10268.7 239.704
   0  12   5 10786.1 230.126
   0 -12  -6 39.3418 44.7992
   0 -12  -6 47.0986 67.4138
   0  12   6 28.0805 45.4291
   0  12   6 16.5844 45.0370
   0  12   6 28.2720 52.0120
   0 -12  -7 588.412 79.5568
   0  12   7 640.351 69.2300
   0  12   7 595.494 58.4379
   0 -12  -7 677.982 60.3510
   0  12   7 504.047 53.1511
   0  12   8 7533.21 171.052
   0 -12  -8 7622.08 190.727
   0 -12  -9 26.8318 22.5260
   0  12   9 100.076 38.1090
   0  12  10 186.434 30.5767
   0  13 -11 1541.46 87.6291
   0 -13  10 49.2296 44.2184
   0 -13   9 366.274 65.8806
   0 -13   9 307.134 43.5532
   0 -13   8 7406.91 223.027
   0  13  -8 4555.74 192.481
   0 -13   7 284.446 89.6083
   0  13  -7 142.812 103.051
   0 -13   6 2571.15 163.654
   0 -13   6 2627.54 121.596
   0 -13   5 5582.17 216.002
   0  13  -5 5276.57 154.980
   0  13  -4 7256.61 288.713
   0 -13   4 7605.64 251.235
   0  13  -4 7618.20 190.940
   0  13  -4 6966.33 185.800
   0 -13   3 7542.32 245.860
   0  13  -3 8018.60 204.708
   0  13  -2 2206.73 123.889
   0  13  -2 2228.40 184.210
   0 -13   2 2153.78 119.729
   0  13  -2 2031.58 113.971
   0 -13   2 2180.12 150.093
   0 -13   1 55.8827 56.6571
   0  13  -1 35.1881 59.2153
   0  13  -1 55.9404 110.210
   0  13  -1 25.2010 68.3782
   0 -13   1 28.0819 80.1197
   0  13   0 39373.9 458.042
   0  13   0 38305.6 464.568
   0 -13   0 39771.9 521.127
   0 -13  -1 262.862 81.6386
   0  13   1 482.132 78.0886
   0 -13  -2 13134.4 288.583
   0  13   2 13500.3 269.714
   0  13   3 773.080 80.9461
   0 -13  -3 774.097 72.8726
   0 -13  -3 734.026 87.9374
   0  13   3 795.036 80.1725
   0 -13  -4 3408.84 122.626
   0  13   4 2984.81 121.899
   0  13   4 3396.37 131.618
   0 -13  -4 3076.31 130.831
   0  13   5 32.9315 43.7613
   0  13   5 34.6737 44.0186
   0 -13  -5 31.8369 36.6486
   0 -13  -6 86.2294 34.6282
   0  13   6 41.5209 38.1238
   0  13   6 16.3332 34.4416
   0  13   7 754.558 52.6392
   0 -13  -7 798.276 50.3973
   0 -14   8 62.6233 54.5784
   0 -14   8 110.179 48.0877
   0 -14   7 4360.28 117.762
   0 -14   7 2736.65 129.928
   0  14  -6 2914.98 159.740
   0 -14   6 6129.17 147.829
   0  14  -5 1388.84 140.771
   0  14  -5 1640.12 76.9361
   0  14  -5 1472.37 75.1333
   0  14  -4 1727.63 154.966
   0 -14   4 2113.78 133.817
   0  14  -4 2094.91 93.1434
   0  14  -4 1899.97 94.0719
   0 -14   3 7233.48 173.468
   0  14  -3 5014.49 225.888
   0 -14   3 6035.82 199.432
   0  14  -3 6518.63 162.803
   0  14  -3 5803.10 158.411
   0 -14   2 861.958 96.2644
   0  14  -2 1092.87 79.3152
   0  14  -2 977.890 80.7133
   0  14  -1 4745.87 148.446
   0 -14   1 5676.74 161.293
   0 -14   1 4189.17 166.534
   0  14  -1 4776.88 150.896
   0  14  -1 3354.60 184.925
   0  14   0 176.959 99.2880
   0  14   0 235.309 59.8971
   0 -14   0 243.907 71.4770
   0  14   0 289.172 58.4543
   0 -14   0 432.052 62.1153
   0  14   1 596.184 106.027
   0  14   1 647.783 68.7711
   0 -14  -1 679.633 67.6716
   0 -14  -1 607.014 77.7590
   0  14   2 195.480 55.6874
   0 -14  -2 335.270 51.8062
   0 -14  -2 184.755 57.0472
   0  14   2 135.142 89.8271
   0  14   3 1907.20 139.447
   0 -14  -3 2122.91 91.6956
   0  14   3 1921.69 92.8482
   0  14   3 1891.03 89.2630
   0 -14  -4 585.352 52.6620
   0  14   4 477.944 53.7363
   0  14   4 456.502 52.5357
   0  14   5 809.808 55.6039
   0  14   5 734.761 53.5085
   0 -14  -6 1638.55 59.0803
   0  14   6 846.289 82.4971
   0  14   7 1296.43 77.3020
   0 -15   6 13.7332 21.7684
   0 -15   6-1.74198 38.9075
   0 -15   4 5807.22 154.330
   0  15  -4 4841.85 107.720
   0  15  -3 1476.80 70.5310
   0  15  -3 1728.65 72.0596
   0  15  -2 1043.62 60.7497
   0  15  -2 1018.26 65.1664
   0 -15   2 932.200 79.3064
   0  15  -1 301.292 88.5261
   0  15  -1 392.895 51.9164
   0 -15   1 384.666 59.8830
   0 -15   1 495.709 48.7079
   0  15  -1 399.778 46.3130
   0  15   0 2988.44 98.5561
   0  15   0 2963.28 102.676
   0 -15   0 2379.07 97.7665
   0 -15   0 3478.11 101.000
   0  15   0 2551.98 138.146
   0 -15  -1 760.512 52.3947
   0  15   1 643.615 52.8090
   0  15   2 2441.86 86.5215
   0  15   2 2211.03 121.821
   0  15   3 1019.53 57.0586
   0  15   3 1163.35 58.2418
   0  15   4 622.631 68.9759
   0  15   4 549.952 39.6310
  -1  16  -1 585.927 41.4156
   1 -16   3 6994.16 111.389
  -1  15   5 975.293 74.9435
  -1  15   5 1602.32 61.7197
  -1  15   4 917.201 55.0443
  -1  15   4 860.154 82.9718
  -1  15   3 2429.44 127.323
   1 -15  -3 2469.93 92.5104
   1 -15  -2 7884.83 143.826
  -1  15   2 6849.47 146.435
  -1  15   2 4987.66 175.967
   1 -15  -2 5352.47 145.217
  -1  15   2 6453.87 145.864
  -1  15   1 1403.89 116.676
   1 -15  -1 1416.73 91.9261
  -1  15   1 1333.41 73.6334
   1 -15  -1 1382.63 70.0457
  -1  15   0 9169.90 178.677
   1 -15   0 8945.87 205.561
   1 -15   1 2387.03 119.796
  -1  15  -1 2439.46 99.2952
  -1  15  -1 2667.29 95.7654
  -1  15  -2 583.952 56.4621
   1 -15   2 913.157 62.0546
   1 -15   2 543.340 77.5189
  -1  15  -2 297.176 87.0007
  -1  15  -2 708.097 54.7673
   1 -15   3 57.9693 35.4842
  -1  15  -3 37.3709 33.8970
  -1  15  -3 92.1331 76.6086
  -1  15  -3 53.6526 29.3560
   1 -15   3 43.5726 61.8159
  -1  15  -4-4.05897 26.0625
   1 -15   4 24.1660 33.3325
   1 -15   5 10577.6 169.359
   1 -15   5 6611.63 175.615
   1 -15   6 1153.63 67.5590
   1 -15   6 1234.95 84.6125
  -1  14   7 825.089 47.4331
  -1  14   6 590.274 51.8379
   1 -14  -6 632.095 41.2300
   1 -14  -5 5229.78 119.635
  -1  14   5 4845.14 130.453
  -1  14   4 29.0470 42.8654
   1 -14  -4 50.3180 53.5500
   1 -14  -4 91.0878 37.0740
  -1  14   4 43.4333 44.8854
  -1  14   3 2034.49 101.862
   1 -14  -3 2321.82 98.0411
  -1  14   2 913.842 79.3757
  -1  14   2 781.841 80.9793
  -1  14   2 375.165 110.281
   1 -14  -2 579.476 87.6753
  -1  14   1 4217.75 201.502
   1 -14  -1 4929.97 150.574
  -1  14   1 4480.15 149.155
   1 -14  -1 4608.50 179.457
  -1  14   0 2232.53 109.452
   1 -14   0 1976.68 130.377
  -1  14   0 1648.97 148.174
  -1  14   0 2425.83 123.229
   1 -14   0 2771.62 116.547
  -1  14  -1 77.9071 49.2817
   1 -14   1 29.5615 80.3963
  -1  14  -1 28.2558 58.8980
   1 -14   1 85.6056 48.4845
  -1  14  -1 24.1076 100.698
  -1  14  -2 330.453 113.926
   1 -14   2 475.447 96.7464
  -1  14  -2 596.385 67.2225
  -1  14  -2 524.914 70.1716
   1 -14   2 750.925 71.2357
  -1  14  -3 10600.1 212.460
  -1  14  -3 11196.6 210.539
   1 -14   3 10903.5 273.396
  -1  14  -4 183.442 99.1371
  -1  14  -4 380.789 50.8048
  -1  14  -4 319.079 50.9060
   1 -14   4 271.093 86.6294
   1 -14   4 482.774 67.8150
   1 -14   5 4814.43 190.291
   1 -14   5 5364.64 153.535
   1 -14   6 208.105 82.7123
   1 -14   7 1443.96 89.2782
   1 -14   8 95.4865 33.1731
   1 -14   9 2919.72 113.752
   1 -14   9 4752.40 100.177
  -1  13   8 11387.0 174.433
  -1  13   7 27.5276 35.8978
  -1  13   7 10.3410 31.3666
   1 -13  -7 18.9566 26.0518
   1 -13  -6 6363.87 191.092
   1 -13  -6 5887.47 167.262
   1 -13  -6 7039.55 151.426
  -1  13   6 6689.97 162.524
  -1  13   6 5366.00 139.938
   1 -13  -5 4541.80 163.371
  -1  13   5 4618.31 147.419
  -1  13   5 4694.16 151.250
  -1  13   4 40.6972 58.9239
   1 -13  -4 156.007 50.2592
   1 -13  -4 8.69967 64.8310
  -1  13   4 50.3993 57.3976
   1 -13  -3 2767.30 148.425
  -1  13   3 2771.99 139.024
  -1  13   2 8103.66 222.822
   1 -13  -2 7718.84 240.144
  -1  13   2 7581.10 203.733
   1 -13  -1 6985.58 239.650
  -1  13   1 6498.41 190.424
  -1  13   0 25032.2 374.302
  -1  13   0 26919.8 400.553
   1 -13   0 24064.6 434.790
   1 -13   0 28589.3 387.100
   1 -13   1 135.508 97.1478
  -1  13  -1 205.848 64.5286
  -1  13  -1 75.9139 107.321
   1 -13   1 309.353 69.7751
  -1  13  -1 171.046 82.3768
   1 -13   2 17746.5 307.650
  -1  13  -2 16772.5 316.046
  -1  13  -2 17172.4 293.153
   1 -13   2 16934.9 370.564
   1 -13   3 3519.32 145.400
  -1  13  -3 3478.29 136.557
  -1  13  -3 3393.70 210.286
   1 -13   3 3715.57 195.431
  -1  13  -3 3541.05 147.409
  -1  13  -4 3206.32 204.157
   1 -13   4 4331.86 155.468
   1 -13   4 3654.26 189.759
  -1  13  -4 3489.75 138.168
  -1  13  -4 3979.96 138.570
   1 -13   5 1166.48 136.336
  -1  13  -5 1029.74 140.873
  -1  13  -5 1220.55 83.5489
   1 -13   5 1470.28 102.041
  -1  13  -6 73.8518 99.0842
   1 -13   8 2681.73 127.521
   1 -13   8 2700.36 151.307
   1 -13   9 446.757 66.5543
   1 -13   9 437.422 82.2705
   1 -13  10 1741.64 86.7381
   1 -13  10 1517.08 97.7465
  -1  13 -11 19.5265 46.3611
  -1  12  10 5754.24 123.154
   1 -12 -10 6480.35 150.741
  -1  12   9 4685.30 127.072
   1 -12  -9 5134.46 154.192
  -1  12   8 4171.92 129.147
   1 -12  -8 3872.37 108.344
  -1  12   8 4148.84 131.205
  -1  12   7 2107.65 103.978
  -1  12   7 1885.03 99.7917
   1 -12  -7 2013.70 91.5778
   1 -12  -7 1897.14 111.512
  -1  12   6 8683.87 202.889
   1 -12  -6 10703.3 211.772
   1 -12  -6 9981.42 251.315
  -1  12   6 9457.46 219.391
   1 -12  -6 9398.82 251.316
  -1  12   6 9884.52 218.968
   1 -12  -5 4051.42 178.580
  -1  12   5 4460.52 161.265
   1 -12  -5 4662.27 190.659
  -1  12   5 4158.23 149.096
  -1  12   5 4750.81 167.477
  -1  12   4 1120.09 102.011
   1 -12  -4 1193.58 90.6188
   1 -12  -4 958.597 109.722
   1 -12  -4 1106.18 115.506
  -1  12   4 1130.46 105.770
  -1  12   3 6161.28 212.168
   1 -12  -3 5910.54 218.054
   1 -12  -3 5687.07 217.897
   1 -12  -2 13317.5 267.538
  -1  12   2 13537.0 286.779
   1 -12  -2 13878.4 329.142
  -1  12   1 37156.3 472.488
   1 -12  -1 33889.9 521.644
   1 -12   0 151.720 98.9785
   1 -12   0 50.8738 58.4366
  -1  12   0 162.481 94.3587
  -1  12   0 58.5873 65.8227
   1 -12   1 126.097 69.4177
  -1  12  -1 106.165 57.3764
  -1  12  -1 182.293 91.2664
   1 -12   1 100.220 98.3491
   1 -12   2 2295.46 130.559
  -1  12  -2 2039.47 119.636
   1 -12   2 1764.35 162.757
  -1  12  -2 1925.82 133.923
  -1  12  -3 1166.75 157.414
   1 -12   3 859.848 91.6457
  -1  12  -3 1105.55 88.5927
   1 -12   3 1220.80 142.862
  -1  12  -3 1042.40 106.468
   1 -12   4 3987.30 212.416
  -1  12  -4 3390.56 210.344
   1 -12   4 4634.12 170.933
  -1  12  -4 4044.58 163.037
  -1  12  -4 4657.51 156.402
   1 -12   5 17726.7 274.849
  -1  12  -5 18636.2 289.376
  -1  12  -6 416.385 131.251
   1 -12   6-36.7845 62.8831
   1 -12   7 13750.1 250.852
   1 -12   7 15457.3 364.832
   1 -12   8 652.461 116.118
   1 -12   8 1141.49 89.9219
   1 -12   9 858.582 98.6090
   1 -12   9 1002.33 80.4984
   1 -12  10 950.822 105.472
   1 -12  10 999.327 86.9189
   1 -12  11 1196.19 81.2531
  -1  12 -11 1057.72 106.990
  -1  12 -12 31.1181 49.2282
   1 -11 -12 1290.41 61.1193
  -1  11  11 414.728 50.8632
   1 -11 -10 181.245 60.5306
  -1  11  10 190.811 52.4287
  -1  11  10 128.241 33.4366
   1 -11  -9 5043.34 125.683
   1 -11  -9 5137.87 180.703
  -1  11   9 5093.32 140.776
   1 -11  -8 5825.23 204.326
   1 -11  -8 5673.39 183.235
  -1  11   8 5773.53 175.298
   1 -11  -7 7101.64 219.941
   1 -11  -7 6860.92 179.564
  -1  11   7 6507.90 187.692
  -1  11   7 6644.82 193.310
  -1  11   6 2412.77 128.090
  -1  11   6 2774.88 134.986
  -1  11   6 2422.22 127.639
   1 -11  -6 2263.80 140.991
  -1  11   5 11220.7 256.072
  -1  11   5 11285.6 257.075
   1 -11  -5 11142.0 289.689
  -1  11   5 10900.9 261.436
   1 -11  -5 11677.8 294.650
  -1  11   4 78.1820 67.0159
   1 -11  -4 101.163 81.5824
   1 -11  -4 194.172 81.4411
   1 -11  -4 96.7346 54.3858
  -1  11   4 110.956 55.4864
  -1  11   4 179.757 81.9003
   1 -11  -3 11012.2 289.718
  -1  11   3 11208.6 276.288
   1 -11  -3 10766.4 292.346
   1 -11  -2 334.683 98.3224
   1 -11  -2 271.948 80.3822
  -1  11   2 378.034 78.6608
   1 -11  -2 260.316 59.8671
   1 -11  -1 6698.28 224.221
   1 -11  -1 7082.42 250.998
   1 -11  -1 6700.20 196.166
  -1  11   1 6971.57 206.409
   1 -11   0 6.50909 54.8591
   1 -11   0 115.299 91.1463
  -1  11   0 49.3194 62.8377
  -1  11  -1 15706.1 299.901
  -1  11  -1 15634.8 324.000
   1 -11   1 15889.4 363.347
  -1  11  -2 547.577 71.1976
  -1  11  -2 499.993 94.9950
  -1  11  -2 293.766 124.396
   1 -11   2 484.948 109.962
  -1  11  -3 25441.0 400.879
   1 -11   3 26167.1 475.046
   1 -11   3 25740.9 328.087
   1 -11   3 25882.9 384.999
  -1  11  -4 28148.0 519.845
   1 -11   4 30238.5 368.496
  -1  11  -4 28241.5 408.551
   1 -11   4 31805.7 418.540
  -1  11  -4 31464.8 387.067
  -1  11  -5 550.865 72.6639
   1 -11   5 681.331 75.1771
  -1  11  -5 673.323 67.2483
  -1  11  -6 1.35182 125.994
   1 -11   6-2.01243 53.7926
   1 -11   6 18.7795 103.584
   1 -11   7 5506.28 243.673
   1 -11   7 5586.89 185.814
   1 -11   7 5451.96 174.982
   1 -11   8 11742.5 246.986
   1 -11   8 12472.7 259.696
   1 -11   9 1041.62 127.978
   1 -11   9 1032.92 108.629
   1 -11   9 935.428 87.4008
   1 -11  10 1500.41 114.313
   1 -11  10 1138.11 117.605
   1 -11  11 2341.56 120.767
   1 -11  11 2483.97 99.8383
  -1  11 -12 2770.03 143.718
   1 -11  12 3707.32 127.582
  -1  11 -13 176.986 44.8800
  -1  10  13 891.486 53.0208
   1 -10 -13 961.054 53.5371
   1 -10 -12 419.663 56.0082
  -1  10  12 378.518 53.7678
  -1  10  11 36.5915 50.2577
   1 -10 -11 48.4917 53.9101
  -1  10  10 2818.67 131.507
   1 -10 -10 2950.85 143.836
  -1  10  10 2721.27 105.908
   1 -10  -9 11134.8 276.445
  -1  10   9 10697.7 246.476
  -1  10   9 11109.5 224.585
   1 -10  -8 527.338 68.0468
   1 -10  -8 433.984 79.7003
  -1  10   8 475.450 81.6210
   1 -10  -8 376.772 93.8818
  -1  10   8 303.172 64.2040
   1 -10  -7 2234.02 143.254
  -1  10   7 2114.76 115.212
  -1  10   7 1896.00 120.424
   1 -10  -7 2030.72 110.081
  -1  10   7 2228.74 130.098
   1 -10  -6 46.1937 52.7133
  -1  10   6 107.142 67.4952
   1 -10  -6 144.970 77.3988
  -1  10   6 55.5131 64.3202
  -1  10   6 37.8835 58.5182
   1 -10  -5 88.2090 79.0831
   1 -10  -5 64.6341 59.0328
   1 -10  -5 66.9290 86.4338
  -1  10   5 1.56641 73.2045
  -1  10   5 71.3150 59.0651
   1 -10  -4 40699.0 547.815
   1 -10  -4 42303.5 543.047
  -1  10   4 41746.3 473.667
   1 -10  -3 1951.95 138.783
  -1  10   3 2045.13 112.767
   1 -10  -3 2117.46 118.494
   1 -10  -3 1869.84 129.433
   1 -10  -2 395.379 83.4166
  -1  10   2 411.889 77.1579
   1 -10  -1 42257.7 547.118
  -1  10   1 43260.1 484.697
   1 -10  -1 43092.2 462.732
   1 -10   0 56383.6 585.994
  -1  10   0 54124.5 532.708
   1 -10   0 55612.2 631.694
   1 -10   0 54091.2 514.671
   1 -10   1 25364.1 425.861
   1 -10   1 25133.6 352.223
  -1  10  -2 3372.95 136.370
   1 -10   2 3642.94 130.520
   1 -10   2 3373.12 143.513
   1 -10   3 8849.46 220.470
  -1  10  -3 8226.02 226.162
  -1  10  -3 8453.20 284.476
  -1  10  -3 8084.01 196.196
   1 -10   3 8007.39 259.024
   1 -10   3 8207.20 194.438
  -1  10  -4 173.613 68.8598
   1 -10   4 308.418 57.7629
  -1  10  -4 205.045 50.3426
   1 -10   5 431.234 66.1172
  -1  10  -5 433.939 57.7275
  -1  10  -5 369.681 67.2638
  -1  10  -5 199.950 105.966
  -1  10  -6-1.28952 111.272
   1 -10   6 13.7613 93.7757
   1 -10   6 45.5026 55.1647
   1 -10   7 17899.5 317.100
   1 -10   7 17221.3 305.644
   1 -10   7 14816.6 361.811
  -1  10  -7 14423.9 391.963
   1 -10   8 1807.90 121.594
   1 -10   8 1990.42 118.917
   1 -10   8 1736.22 163.680
   1 -10   9 720.643 92.4344
   1 -10   9 590.240 98.8393
   1 -10   9 562.308 119.667
   1 -10   9 733.353 84.0872
   1 -10  10 641.554 116.421
   1 -10  10 739.051 100.323
   1 -10  10 687.078 78.5077
   1 -10  11 1557.07 118.138
   1 -10  11 1227.36 128.443
   1 -10  12 293.570 70.7969
  -1  10 -12 196.768 97.0836
   1 -10  12 405.436 54.5700
   1 -10  13 2368.23 85.6309
  -1  10 -13 1001.75 101.781
  -1  10 -14 779.370 61.4944
  -1   9  14 273.238 36.7240
   1  -9 -13 4805.22 133.159
  -1   9  13 4276.27 126.249
   1  -9 -12 10000.5 222.344
  -1   9  12 9304.13 205.456
   1  -9 -11 2189.95 128.346
  -1   9  11 2203.15 124.869
   1  -9 -10 6260.98 217.160
  -1   9  10 5734.01 163.089
   1  -9 -10 5665.04 187.248
   1  -9 -10 5700.70 149.980
  -1   9  10 6331.25 205.797
  -1   9   9 790.169 80.2347
   1  -9  -9 555.250 63.4953
  -1   9   9 902.298 102.849
   1  -9  -9 852.893 97.1731
   1  -9  -9 886.959 113.351
   1  -9  -8 5120.35 161.111
   1  -9  -8 5404.37 214.816
   1  -9  -8 5197.04 198.414
  -1   9   8 5167.60 193.756
   1  -9  -7 7998.24 246.381
  -1   9   7 9469.53 227.096
   1  -9  -7 9858.88 223.031
  -1   9   7 8500.64 240.395
  -1   9   6 2648.36 140.859
   1  -9  -6 2317.98 147.756
  -1   9   5 25743.3 378.338
   1  -9  -5 25277.4 421.767
   1  -9  -4 32813.3 463.248
   1  -9  -4 33741.0 464.664
   1  -9  -3 104.851 79.1041
   1  -9  -3 151.373 72.2878
  -1   9   3 197.493 56.9167
   1  -9  -2 17573.1 291.069
   1  -9  -2 17153.8 333.141
   1  -9  -2 16519.9 313.633
  -1   9   2 17053.8 273.868
   1  -9  -1 23473.4 330.364
   1  -9  -1 28180.9 393.057
   1  -9   0 48857.6 549.747
  -1   9   0 48823.3 476.362
  -1   9   0 47795.5 373.811
   1  -9   1 16924.0 302.284
  -1   9  -1 16919.1 278.595
   1  -9   1 16920.2 332.329
   1  -9   1 17471.2 251.742
   1  -9   2 359.689 57.8824
  -1   9  -2 272.394 51.9898
   1  -9   2 298.186 50.4070
   1  -9   2 187.952 70.7679
   1  -9   3 100.738 45.9298
  -1   9  -3 132.023 34.8581
   1  -9   3 76.8370 49.5929
  -1   9  -3 102.802 86.1824
  -1   9  -3 63.0559 40.7017
  -1   9  -4 41248.7 559.076
  -1   9  -4 41195.2 411.163
   1  -9   4 41387.9 421.767
   1  -9   5 15126.7 329.506
  -1   9  -5 14636.1 241.251
  -1   9  -5 13336.9 239.198
   1  -9   5 13658.3 249.211
  -1   9  -5 15369.0 277.595
  -1   9  -5 15902.1 370.601
  -1   9  -6 11763.6 337.750
   1  -9   6 11626.3 302.640
   1  -9   7 2340.55 128.668
   1  -9   7 2247.41 119.857
   1  -9   8 4332.12 210.558
  -1   9  -8 4071.96 224.405
   1  -9   8 5199.32 178.475
   1  -9   8 5545.69 178.095
   1  -9   9 19887.1 326.442
   1  -9   9 19794.2 336.378
   1  -9  10 162.876 92.2183
   1  -9  10 115.244 97.1197
   1  -9  10 414.194 70.5235
   1  -9  11 251.691 102.733
   1  -9  11 152.996 57.3558
   1  -9  11 207.963 83.3488
  -1   9 -12 10480.0 302.304
   1  -9  12 11189.3 252.486
  -1   9 -13 1985.37 138.054
   1  -9  13 3723.14 115.828
  -1   9 -14 1551.28 100.116
   1  -9  14 1748.83 72.0146
  -1   8  14 13726.1 213.380
   1  -8 -14 13963.5 209.682
  -1   8  13 2641.43 119.566
   1  -8 -13 2647.78 119.041
  -1   8  13 2491.84 75.1855
  -1   8  12 139.186 71.6265
  -1   8  12 34.5217 25.3282
   1  -8 -12 50.8858 64.7733
   1  -8 -11 67.9210 61.6554
  -1   8  11 30.3715 77.5239
  -1   8  11 272.935 40.3251
   1  -8 -11 73.4001 79.2597
   1  -8 -10 11486.7 222.850
   1  -8 -10 11925.7 289.909
  -1   8  10 12323.8 288.448
  -1   8  10 12934.6 206.157
   1  -8 -10 12693.4 316.018
   1  -8  -9 23.6832 44.6529
  -1   8   9-2.63374 70.2846
   1  -8  -9 142.055 80.6536
   1  -8  -9-10.3379 90.8378
  -1   8   9 7.33468 28.3914
   1  -8  -8 23331.1 421.599
   1  -8  -8 22630.9 419.035
  -1   8   8 23217.9 390.835
  -1   8   7 1227.64 114.971
   1  -8  -7 930.890 115.163
   1  -8  -6 107475. 865.371
  -1   8   6 104301. 760.705
   1  -8  -5 2415.56 143.558
  -1   8   5 2240.04 122.540
   1  -8  -4-1.59613 56.1878
   1  -8  -4 4.16040 41.9636
   1  -8  -4 98.5841 70.2939
  -1   8   4 51.7773 53.4427
   1  -8  -3 6065.00 187.823
  -1   8   3 5664.39 163.128
  -1   8   2 8945.99 158.273
  -1   8   2 8420.83 183.678
   1  -8  -2 7567.34 199.213
   1  -8  -2 7878.10 211.201
   1  -8  -2 8178.09 184.970
   1  -8  -1 888.170 68.4287
   1  -8  -1 719.153 72.7799
  -1   8   1 909.559 54.3539
   1  -8  -1 703.529 79.1697
  -1   8   0 5723.76 128.532
   1  -8   0 5052.18 127.215
   1  -8   0 4401.01 136.312
   1  -8   0 3823.74 153.931
   1  -8   0 5048.48 155.564
   1  -8   1 8583.77 165.955
  -1   8  -1 9050.49 190.787
   1  -8   1 8640.55 180.926
   1  -8   1 8359.28 196.577
   1  -8   1 8765.84 222.664
  -1   8  -1 9395.87 158.300
  -1   8  -2 22371.3 291.243
   1  -8   2 22121.6 273.845
  -1   8  -3 51569.6 434.200
   1  -8   3 53177.0 460.084
  -1   8  -4 103921. 615.113
   1  -8   4 97711.1 605.472
  -1   8  -4 101039. 803.001
   1  -8   4 98220.4 751.341
  -1   8  -4 100808. 594.102
   1  -8   5 762.863 94.1740
  -1   8  -5 1433.86 81.9815
  -1   8  -5 725.158 109.478
   1  -8   5 1196.01 81.6645
  -1   8  -5 1179.73 84.4169
  -1   8  -6 5727.56 235.450
   1  -8   6 6984.53 178.824
   1  -8   6 6272.34 168.615
   1  -8   6 5428.01 200.432
  -1   8  -6 7214.07 176.794
   1  -8   7 23770.7 335.619
   1  -8   7 22765.2 333.831
   1  -8   7 22959.8 400.597
  -1   8  -7 23450.8 461.078
   1  -8   8 8.51250 65.1702
   1  -8   8 86.0595 96.2117
  -1   8  -8 180.239 108.056
   1  -8   8 49.7600 56.6038
   1  -8   9 11912.7 263.985
   1  -8   9 10975.9 275.369
   1  -8   9 11582.5 304.927
   1  -8  10 10320.1 273.153
   1  -8  10 10544.0 235.207
   1  -8  10 10654.8 257.939
   1  -8  11 51594.7 565.579
   1  -8  11 42982.4 566.525
   1  -8  12 3978.02 170.817
  -1   8 -12 3949.57 209.086
   1  -8  13 204.076 51.3977
  -1   8 -13 30.1506 85.3954
  -1   8 -14 645.954 90.0499
   1  -8  14 1623.73 77.5986
   1  -7 -15 132.022 31.7154
  -1   7  14 7111.37 125.494
   1  -7 -14 5990.63 162.326
  -1   7  13 7716.84 150.714
   1  -7 -13 6821.82 201.336
   1  -7 -12 747.662 103.128
   1  -7 -12 664.464 83.1485
  -1   7  12 651.450 103.614
   1  -7 -11 2333.39 154.226
  -1   7  11 1804.63 92.1900
   1  -7 -11 2563.38 146.304
  -1   7  11 2517.99 154.370
   1  -7 -11 2012.16 99.0828
   1  -7 -10 3861.81 139.075
   1  -7 -10 3428.02 171.496
   1  -7 -10 3816.87 187.827
  -1   7  10 3617.18 180.206
   1  -7  -9 140881. 1030.52
   1  -7  -9 138826. 1006.00
  -1   7   9 141059. 966.636
   1  -7  -9 150775. 843.039
  -1   7   9 154217. 774.079
   1  -7  -8 4061.58 145.540
  -1   7   8 3713.15 174.786
   1  -7  -8 3759.05 184.331
   1  -7  -8 3588.04 174.931
   1  -7  -7 158.370 54.1003
   1  -7  -7 173.713 82.6242
  -1   7   7 275.996 78.5138
  -1   7   7 562.539 50.3255
   1  -7  -7 505.823 93.8769
  -1   7   6 214.577 67.4704
   1  -7  -6 132.204 47.9039
  -1   7   6 318.098 52.5385
   1  -7  -5 40903.7 319.246
   1  -7  -5 33147.9 444.182
  -1   7   5 36072.8 425.207
  -1   7   5 29871.1 321.237
   1  -7  -5 42654.9 418.247
   1  -7  -4 3439.82 120.169
   1  -7  -4 3099.85 136.974
  -1   7   4 3368.19 128.791
   1  -7  -4 3434.97 149.913
   1  -7  -4 3418.78 91.9108
   1  -7  -3 2351.35 116.027
  -1   7   3 2764.73 110.352
  -1   7   3 3123.61 77.8129
   1  -7  -3 3345.63 142.517
   1  -7  -3 1369.87 58.7010
   1  -7  -3 1534.62 82.1535
   1  -7  -2 55048.2 490.573
   1  -7  -2 55497.5 515.055
  -1   7   1 384729. 903.489
   1  -7  -1 391956. 1251.20
   1  -7   0 68198.5 473.837
   1  -7   0 67385.1 509.401
  -1   7  -1 1588.31 67.6308
   1  -7   1 669.915 62.4617
   1  -7   1 529.650 69.9736
   1  -7   1 1262.44 69.4103
   1  -7   2 62508.5 438.947
  -1   7  -2 65669.1 392.215
  -1   7  -2 67283.7 456.161
   1  -7   2 63373.7 421.027
   1  -7   3 166615. 879.054
   1  -7   3 152532. 687.475
  -1   7  -3 160105. 659.792
   1  -7   3 150614. 718.775
  -1   7  -3 162971. 699.720
   1  -7   4 27274.9 367.570
   1  -7   4 27790.9 304.757
  -1   7  -4 26435.9 381.549
  -1   7  -4 26210.0 270.686
  -1   7  -5 30363.7 332.419
   1  -7   5 30998.1 406.047
   1  -7   6 44462.7 499.420
   1  -7   6 44649.4 415.102
   1  -7   6 43865.2 407.215
  -1   7  -7 44352.2 458.364
   1  -7   7 44319.4 519.067
  -1   7  -8 53463.7 683.672
   1  -7   8 53578.3 603.740
   1  -7   8 57327.9 531.463
   1  -7   8 59338.3 503.829
   1  -7   9 656.458 92.0475
   1  -7   9 628.955 71.8760
   1  -7   9 456.052 99.0763
   1  -7   9 526.541 96.6622
   1  -7  10 2412.33 147.264
   1  -7  10 1728.47 105.440
   1  -7  10 1632.90 121.949
   1  -7  10 2566.33 162.550
   1  -7  11 14309.4 259.525
   1  -7  11 14132.4 310.326
   1  -7  11 14697.2 339.894
  -1   7 -12 40.9654 93.7193
   1  -7  12 22.8224 78.7838
   1  -7  12 22.0180 52.8509
   1  -7  13 6176.03 166.359
  -1   7 -13 3295.38 183.924
  -1   7 -14 461.624 89.2386
   1  -7  14 470.970 57.6157
   1  -7  15 61.7835 30.2495
  -1   7 -15 70.3092 63.8831
   1  -6 -15 1109.68 71.3005
  -1   6  15 1261.41 83.2637
  -1   6  14 26199.9 363.716
   1  -6 -14 28264.1 374.917
  -1   6  13 40.9858 38.0535
   1  -6 -13 55.3286 69.9592
   1  -6 -12 14946.9 339.539
   1  -6 -12 14595.1 310.189
  -1   6  11 19836.8 285.092
   1  -6 -11 17313.9 372.594
  -1   6  10 11146.0 210.150
  -1   6  10 10481.6 209.573
  -1   6  10 15044.7 327.552
   1  -6 -10 15021.7 336.002
   1  -6 -10 13363.0 331.648
   1  -6  -9 7776.43 252.094
  -1   6   9 8175.99 244.963
   1  -6  -8 519.158 104.023
  -1   6   8 464.089 87.3900
  -1   6   8 166.346 38.2218
  -1   6   8 242.650 45.7839
   1  -6  -8 425.240 89.5460
  -1   6   8 418.223 69.4908
  -1   6   7 467.154 50.8796
   1  -6  -7 474.804 43.0392
  -1   6   7 335.246 74.9903
   1  -6  -7 373.760 82.0128
   1  -6  -7 343.386 80.5547
  -1   6   7 336.010 57.0358
  -1   6   7 441.522 44.3824
  -1   6   6 46655.4 352.620
   1  -6  -6 58735.0 581.511
  -1   6   6 52642.2 446.392
  -1   6   6 57163.2 524.534
   1  -6  -6 52171.0 542.553
  -1   6   6 51536.5 409.439
   1  -6  -6 53996.5 372.712
  -1   6   5 165490. 853.943
   1  -6  -5 170329. 940.771
  -1   6   4 26271.2 252.380
   1  -6  -4 19075.0 254.103
  -1   6   4 27041.6 327.167
   1  -6  -4 29605.7 381.469
   1  -6  -4 17886.9 198.893
   1  -6  -4 21501.9 320.537
  -1   6   3 117965. 547.705
  -1   6   3 117877. 472.930
   1  -6  -3 125438. 734.339
   1  -6  -3 125229. 546.433
   1  -6  -3 122998. 481.123
   1  -6  -2 21734.4 202.971
  -1   6   2 19650.2 200.708
  -1   6   1 3695.07 84.8726
   1  -6  -1 3585.71 82.8845
  -1   6   0 42211.1 288.448
  -1   6   0 36754.4 252.225
  -1   6  -1 1625.51 56.4566
  -1   6  -1 1995.76 68.3561
  -1   6  -2 254.453 35.0805
   1  -6   3 104951. 540.092
   1  -6   3 104923. 635.074
   1  -6   4 36318.8 325.915
  -1   6  -4 35477.1 300.121
  -1   6  -5 1219.56 97.3249
   1  -6   5 1348.90 90.4522
  -1   6  -6 1709.93 74.3677
  -1   6  -6 1901.17 122.656
   1  -6   6 1968.71 89.7363
   1  -6   6 2054.17 87.6513
   1  -6   6 2141.81 113.518
   1  -6   7 16.2503 47.0936
  -1   6  -7 53.5609 82.2108
  -1   6  -7 27.6960 31.5185
   1  -6   7 8.89580 33.4833
   1  -6   7 18.3484 65.2511
   1  -6   8 17141.8 325.820
   1  -6   8 17060.6 280.335
  -1   6  -8 16728.5 372.446
   1  -6   9 5998.92 195.587
   1  -6   9 5560.57 201.432
   1  -6  10 6168.58 200.050
   1  -6  10 5743.77 210.500
   1  -6  11 26340.1 409.856
   1  -6  11 28094.4 359.282
   1  -6  12 5697.15 204.076
  -1   6 -12 5848.45 244.505
   1  -6  13 302.931 60.4614
  -1   6 -13 246.525 103.572
  -1   6 -14 72.1156 79.4882
   1  -6  14 195.907 50.4202
   1  -6  15 7159.35 145.682
  -1   6 -15 6604.68 190.621
  -1   6 -16 87.0422 41.1519
  -1   5  16 73.3177 40.8721
  -1   5  16 61.3169 20.8131
  -1   5  15 5991.37 170.264
   1  -5 -15 5970.78 163.003
  -1   5  15 5959.05 130.522
  -1   5  14 2923.58 151.808
   1  -5 -14 3336.17 151.592
  -1   5  13 13182.8 308.955
  -1   5  13 12469.7 235.042
   1  -5 -13 13659.7 320.004
   1  -5 -13 12344.0 279.870
   1  -5 -12 9778.21 270.672
  -1   5  12 9428.21 271.505
  -1   5  12 12710.1 239.069
   1  -5 -12 11452.0 303.587
  -1   5  11 203.642 44.3633
   1  -5 -11 27.3177 82.9043
   1  -5 -11 62.0838 126.033
  -1   5  11 159.968 48.2813
   1  -5 -11 91.1206 73.8613
   1  -5 -10 474.947 91.1614
   1  -5 -10 569.436 64.2092
  -1   5  10 673.738 64.9657
   1  -5 -10 633.732 105.232
   1  -5 -10 403.098 136.151
  -1   5  10 719.778 66.9339
   1  -5  -9 39035.2 406.526
   1  -5  -9 36190.3 595.531
  -1   5   9 35287.3 360.928
  -1   5   9 35521.8 473.764
   1  -5  -9 37786.5 511.898
  -1   5   9 40891.8 393.226
  -1   5   9 31433.5 436.899
   1  -5  -9 35013.7 480.563
   1  -5  -8 779.107 126.110
   1  -5  -8 653.226 52.7445
   1  -5  -8 675.676 90.5264
  -1   5   8 706.693 55.4593
   1  -5  -8 556.688 82.2091
  -1   5   8 911.041 65.0559
  -1   5   8 790.745 95.3779
  -1   5   8 552.467 67.3711
   1  -5  -8 692.997 62.6654
   1  -5  -8 771.801 77.5410
   1  -5  -7 36791.2 456.779
   1  -5  -7 40510.6 429.876
  -1   5   7 32564.8 325.314
   1  -5  -7 39790.3 468.671
   1  -5  -7 46657.3 600.277
  -1   5   7 40575.9 448.488
   1  -5  -7 33715.5 310.518
  -1   5   7 28517.8 304.284
   1  -5  -7 35140.4 350.538
  -1   5   7 36576.3 393.939
   1  -5  -6 39053.3 305.863
  -1   5   6 36786.6 332.613
   1  -5  -6 41501.5 406.932
   1  -5  -6 36955.7 431.092
   1  -5  -6 37024.1 341.985
   1  -5  -6 39030.0 532.710
  -1   5   6 37689.2 413.380
  -1   5   6 33883.5 346.900
   1  -5  -6 36627.4 430.580
  -1   5   6 35414.7 296.945
   1  -5  -5 7470.22 123.672
   1  -5  -5 6277.13 177.408
  -1   5   5 3810.28 108.639
  -1   5   5 5730.71 163.425
   1  -5  -5 9114.33 182.147
  -1   5   4 4015.90 103.972
   1  -5  -4 9579.04 135.111
  -1   5   4 9441.51 157.229
   1  -5  -4 4242.69 117.620
  -1   5   3 207385. 666.125
   1  -5  -3 220058. 684.105
   1  -5  -3 192144. 569.507
  -1   5   3 183537. 565.034
  -1   5   2 3867.22 71.2960
   1  -5  -2 4499.25 90.5305
  -1   5   2 4328.40 117.864
  -1   5   2 3751.52 82.0909
   1  -5  -2 4454.56 80.7225
  -1   5   1 776372. 680.770
   1  -5  -1 766552. 1077.75
  -1   5   0 78211.4 433.863
  -1   5   0 76992.2 328.905
  -1   5  -1 223744. 614.458
  -1   5  -1 204000. 571.657
  -1   5  -2 30761.0 232.322
  -1   5  -2 31966.6 246.323
  -1   5  -3 306616. 771.161
  -1   5  -3 313250. 764.313
  -1   5  -4 16112.4 137.742
  -1   5  -4 16779.1 190.480
  -1   5  -5 1334.61 69.2387
   1  -5   5 1191.03 62.3172
   1  -5   5 1319.15 72.9182
   1  -5   6 6690.13 172.378
   1  -5   6 6973.06 152.254
   1  -5   7 2449.28 92.1419
   1  -5   7 4053.20 117.340
  -1   5  -7 5107.44 190.856
  -1   5  -7 1816.65 85.3187
   1  -5   7 3899.28 144.095
   1  -5   8 14865.8 268.517
   1  -5   8 13096.8 215.777
  -1   5  -9 342.281 57.0975
   1  -5   9 388.293 71.3684
   1  -5   9 368.087 54.6152
   1  -5  10 4500.63 162.770
   1  -5  10 3456.62 153.680
   1  -5  10 3388.76 166.589
   1  -5  10 4460.12 140.150
   1  -5  11 43181.7 510.558
   1  -5  11 45641.9 455.092
  -1   5 -12 10259.5 309.353
   1  -5  12 15833.1 278.012
  -1   5 -13 9111.57 278.022
   1  -5  13 12687.9 243.388
  -1   5 -14 95.0191 84.6115
   1  -5  14 58.1340 44.4224
  -1   5 -15 2180.12 123.502
   1  -5  15 2414.34 93.2308
  -1   5 -16 2848.34 101.715
  -1   4  17 474.528 29.5193
  -1   4  16 5592.63 148.203
  -1   4  16 9467.34 149.073
   1  -4 -15 5391.51 170.297
  -1   4  15 5357.82 173.335
  -1   4  15 5734.88 144.072
  -1   4  14 13978.4 299.514
  -1   4  14 14547.4 243.765
   1  -4 -14 13337.9 299.258
   1  -4 -14 13028.0 274.885
  -1   4  13 38.3485 87.2682
   1  -4 -13 47.9364 123.318
   1  -4 -13 56.1548 44.2874
  -1   4  13 68.8085 49.9833
   1  -4 -13 102.916 83.9436
   1  -4 -13 77.2167 69.9132
   1  -4 -12 3553.84 170.805
  -1   4  12 4023.04 144.811
   1  -4 -12 3939.77 190.876
   1  -4 -12 3894.58 145.213
  -1   4  12 4039.43 188.292
   1  -4 -12 4171.57 246.153
  -1   4  11 42.0729 80.4472
  -1   4  11 29.0662 42.3305
  -1   4  11 172.226 44.5299
   1  -4 -11 18.1709 114.700
   1  -4 -11 24.9994 48.1415
   1  -4 -11 25.2825 74.5238
   1  -4 -11 16.2629 78.5038
   1  -4 -10 78104.3 745.256
   1  -4 -10 76713.0 608.056
  -1   4  10 71969.6 510.774
   1  -4 -10 77517.2 737.470
  -1   4  10 72299.4 548.076
   1  -4  -9 30033.3 368.226
   1  -4  -9 23676.2 333.149
   1  -4  -9 29564.9 443.734
   1  -4  -9 28862.0 516.703
  -1   4   9 22726.9 347.095
   1  -4  -9 35555.0 378.356
  -1   4   9 30043.9 325.439
  -1   4   9 31843.0 328.940
   1  -4  -9 26863.0 424.252
   1  -4  -8 23838.7 445.522
   1  -4  -8 26543.2 331.039
  -1   4   8 27721.8 304.005
   1  -4  -8 26487.9 395.022
  -1   4   8 20593.5 315.442
   1  -4  -8 23202.6 372.511
  -1   4   8 28982.5 299.048
   1  -4  -8 36252.9 351.122
   1  -4  -8 29793.4 384.321
   1  -4  -7 6169.93 186.232
  -1   4   7 7273.87 146.200
   1  -4  -7 7478.84 184.877
   1  -4  -7 8729.79 161.478
   1  -4  -7 6884.11 160.000
   1  -4  -7 5391.00 210.962
  -1   4   7 5934.12 168.416
  -1   4   7 7513.24 145.988
   1  -4  -7 5510.60 179.564
  -1   4   7 3640.16 116.485
  -1   4   6 31389.5 318.934
   1  -4  -6 42871.3 322.619
   1  -4  -6 37587.3 426.569
   1  -4  -6 38005.1 422.205
   1  -4  -6 29571.2 297.813
   1  -4  -6 40489.3 516.940
  -1   4   6 35911.3 298.180
  -1   4   6 36750.0 383.605
   1  -4  -5 6587.76 149.565
   1  -4  -5 7880.96 153.456
  -1   4   5 4984.33 112.807
   1  -4  -5 5147.62 109.061
  -1   4   5 8473.86 160.906
  -1   4   4 34008.4 278.438
   1  -4  -4 55620.8 314.479
   1  -4  -4 49015.4 353.864
   1  -4  -4 34095.6 293.344
  -1   4   4 55642.5 332.811
   1  -4  -3 6187.21 124.293
  -1   4   3 6394.22 110.689
   1  -4  -3 6899.15 122.459
  -1   4   3 5495.84 103.428
   1  -4  -3 5179.27 89.5653
   1  -4  -2 22897.2 173.232
  -1   4   2 36586.2 285.199
  -1   4   2 28526.5 202.109
  -1   4   2 38025.6 196.804
   1  -4  -1 14596.4 130.585
  -1   4   1 15474.9 141.730
   1  -4  -1 15564.5 109.818
  -1   4   1 14935.1 98.6125
   1  -4   0 189974. 489.245
  -1   4   0 182649. 452.323
  -1   4  -1 117735. 401.835
  -1   4  -1 103251. 371.191
  -1   4  -2 12856.1 140.346
  -1   4  -2 11526.0 130.498
  -1   4  -3 1684.54 58.2005
   1  -4   3 1055.22 34.3363
  -1   4  -3 1088.99 34.8863
  -1   4  -3 1485.82 54.2906
  -1   4  -4 426269. 880.954
  -1   4  -4 422054. 771.921
  -1   4  -5 498.043 43.0852
   1  -4   5 398.745 46.3090
  -1   4  -6 25864.3 277.488
   1  -4   6 25173.4 254.008
   1  -4   7 20260.2 296.918
   1  -4   7 20876.1 243.842
   1  -4   8 18427.8 264.223
  -1   4  -8 20435.9 266.593
   1  -4   8 17456.2 291.401
   1  -4   8 17747.9 279.833
   1  -4   8 19231.8 250.780
   1  -4   8 15324.4 259.584
   1  -4   9 7423.58 180.508
   1  -4   9 7341.78 158.143
   1  -4   9 7426.86 194.726
   1  -4   9 7289.22 165.118
   1  -4   9 7692.44 212.678
   1  -4  10 12220.5 222.415
   1  -4  10 12278.5 263.255
  -1   4 -10 12469.3 313.631
   1  -4  11 1523.99 94.4614
   1  -4  11 1295.48 113.130
   1  -4  11 1342.64 81.7538
   1  -4  12 53.7587 35.6248
   1  -4  12 45.5463 51.2533
   1  -4  13 4776.09 158.497
   1  -4  13 4693.61 142.914
   1  -4  14 95.2989 49.0666
  -1   4 -14 70.8835 76.7799
  -1   4 -14 67.9920 84.3189
  -1   4 -15 2728.19 134.234
  -1   4 -16 677.977 62.8719
  -1   3  17 80.6035 31.9434
  -1   3  16 484.509 66.4651
  -1   3  15 3533.68 153.695
   1  -3 -15 3832.71 155.488
   1  -3 -14 610.700 124.865
   1  -3 -14 964.492 107.924
   1  -3 -14 972.760 78.6051
  -1   3  14 1051.59 82.1783
   1  -3 -14 670.272 88.4538
  -1   3  14 791.426 106.338
   1  -3 -13 29822.4 387.767
   1  -3 -13 28994.5 471.912
   1  -3 -13 28267.5 548.862
  -1   3  13 28815.8 450.179
   1  -3 -12 4856.96 207.734
   1  -3 -12 5293.78 261.982
  -1   3  12 4879.14 205.626
  -1   3  12 4152.45 127.803
  -1   3  12 4441.18 150.066
   1  -3 -12 4788.02 204.690
   1  -3 -12 4771.26 168.441
  -1   3  11 1505.45 127.580
   1  -3 -11 1896.17 142.799
   1  -3 -11 928.255 150.494
   1  -3 -11 1975.48 117.184
   1  -3 -11 1454.33 132.242
  -1   3  11 3109.66 127.140
  -1   3  11 2493.56 103.963
   1  -3 -10 6926.08 227.717
  -1   3  10 6146.94 210.090
  -1   3  10 7727.37 227.581
   1  -3 -10 7134.75 285.374
   1  -3 -10 9226.32 220.774
   1  -3 -10 12120.4 245.357
  -1   3  10 10153.1 195.800
  -1   3  10 9317.94 195.528
   1  -3 -10 8438.76 251.070
  -1   3   9 722.096 89.7065
   1  -3  -9 285.004 42.7793
  -1   3   9 781.458 60.1480
   1  -3  -9 549.666 70.7915
   1  -3  -9 722.548 123.016
   1  -3  -9 465.636 66.4018
  -1   3   9 487.095 62.2884
   1  -3  -9 606.546 85.8091
  -1   3   9 267.394 45.6943
   1  -3  -9 613.073 89.5650
   1  -3  -8 308.926 44.8299
   1  -3  -8 737.531 68.2755
   1  -3  -8 2702.46 171.239
  -1   3   8 2020.62 109.061
  -1   3   8 471.733 46.3053
  -1   3   8 280.203 40.3896
   1  -3  -8 1955.38 121.394
   1  -3  -8 1013.66 93.2688
   1  -3  -8 1115.22 81.3419
   1  -3  -7 6845.63 140.986
   1  -3  -7 5784.17 153.181
   1  -3  -7 5730.25 149.956
  -1   3   7 5429.11 125.055
   1  -3  -7 6100.08 183.742
   1  -3  -7 6470.98 221.595
   1  -3  -7 5916.74 177.585
  -1   3   7 5195.89 152.464
   1  -3  -6 15913.9 235.400
  -1   3   6 14649.6 244.786
  -1   3   5 375682. 891.951
   1  -3  -5 371286. 981.251
  -1   3   4 11153.1 131.348
  -1   3   4 11595.2 170.920
   1  -3  -4 11268.6 138.863
   1  -3  -4 11839.9 167.789
   1  -3  -3 276039. 690.344
  -1   3   3 275892. 647.453
   1  -3  -2 7104.48 89.1271
  -1   3   2 7254.08 98.5569
   1  -3  -1 260336. 416.324
  -1   3   1 260050. 511.086
   1  -3   0 37.7531 25.3340
  -1   3   0 61.1536 16.5650
  -1   3  -1 377457. 603.028
  -1   3  -1 371119. 579.148
  -1   3  -2 80495.5 217.576
   1  -3   2 80329.3 202.880
  -1   3  -2 67713.7 281.283
  -1   3  -2 71266.0 295.169
  -1   3  -3 313635. 588.575
   1  -3   3 331410. 576.627
   1  -3   4 8943.16 126.452
  -1   3  -4 8350.62 121.571
   1  -3   5 8239.33 140.411
  -1   3  -5 7608.77 136.732
   1  -3   6 6408.66 124.145
   1  -3   6 6600.31 131.578
   1  -3   6 6468.61 144.989
  -1   3  -7 31684.2 296.627
   1  -3   7 26484.1 260.540
   1  -3   7 32112.3 313.562
   1  -3   7 30165.8 303.767
   1  -3   7 30308.3 282.306
   1  -3   7 35551.1 351.468
   1  -3   8 7500.13 178.674
   1  -3   8 9071.26 165.111
   1  -3   8 8918.00 179.357
   1  -3   8 8496.71 159.425
   1  -3   8 8979.15 190.992
  -1   3  -8 10843.3 196.979
   1  -3   8 9979.71 210.331
   1  -3   9 3330.55 144.250
   1  -3   9 4012.45 145.434
   1  -3   9 5161.05 135.336
   1  -3   9 4989.94 146.474
  -1   3  -9 5791.14 162.051
   1  -3   9 5215.13 138.843
   1  -3  10 243.223 67.6994
   1  -3  10 163.403 59.6952
   1  -3  10 488.902 53.0087
   1  -3  10 457.320 56.7083
  -1   3 -10 191.939 86.0352
  -1   3 -11 96316.2 846.824
   1  -3  11 98783.0 640.389
   1  -3  12 19144.1 289.916
   1  -3  12 20242.3 309.584
   1  -3  13 1033.80 77.1585
  -1   3 -13 925.045 125.418
   1  -3  13 980.337 85.6818
  -1   3 -14 3579.60 168.886
   1  -3  14 3544.32 131.271
   1  -3  15 4.73756 26.3547
   1  -3  15 35.3961 39.1668
  -1   3 -15-3.94231 58.3895
  -1   3 -16 3960.45 118.798
  -1   2  16 147.111 59.6021
   1  -2 -16 135.947 47.1938
  -1   2  16 138.426 45.2606
   1  -2 -15 4350.81 138.951
  -1   2  15 4286.29 170.562
   1  -2 -15 3233.21 189.745
   1  -2 -15 3275.45 141.083
   1  -2 -15 4566.55 172.514
   1  -2 -14 3033.46 160.365
   1  -2 -14 3183.09 165.003
   1  -2 -14 3659.43 214.943
  -1   2  14 3114.74 165.397
   1  -2 -14 2515.66 123.850
   1  -2 -13 19577.3 393.760
  -1   2  13 18778.9 373.863
   1  -2 -13 19200.6 334.658
   1  -2 -12 3013.29 143.891
   1  -2 -12 3063.75 175.957
  -1   2  12 3297.23 172.345
   1  -2 -12 3092.45 172.937
  -1   2  12 3112.77 117.254
   1  -2 -12 3501.71 227.516
   1  -2 -11 10305.2 297.600
   1  -2 -11 9992.06 246.976
  -1   2  11 9991.64 199.229
  -1   2  11 9953.31 267.021
   1  -2 -11 10839.1 359.742
   1  -2 -11 10193.0 286.127
   1  -2 -10 106413. 999.656
   1  -2 -10 105523. 781.353
   1  -2 -10 99536.3 845.357
   1  -2 -10 98581.9 727.874
  -1   2  10 107674. 620.510
   1  -2 -10 114557. 749.266
   1  -2 -10 99725.4 819.654
  -1   2  10 103681. 787.167
  -1   2   9 37509.7 451.732
   1  -2  -9 36838.6 551.184
   1  -2  -9 36440.5 466.626
  -1   2   9 39844.4 364.113
   1  -2  -9 38015.6 438.155
   1  -2  -9 42057.1 413.561
  -1   2   9 33043.5 338.322
   1  -2  -9 35733.0 491.394
  -1   2   9 33252.3 423.460
  -1   2   8 3068.79 128.435
  -1   2   8 2694.40 123.756
  -1   2   8 1842.10 77.9275
   1  -2  -8 2289.32 110.962
   1  -2  -8 2510.18 126.479
  -1   2   8 1612.99 74.4025
   1  -2  -8 2068.19 99.2784
   1  -2  -8 2974.36 144.961
   1  -2  -7 4113.88 149.299
  -1   2   7 4297.30 109.148
   1  -2  -7 4406.34 141.006
   1  -2  -7 4135.61 185.217
   1  -2  -7 4039.29 155.919
  -1   2   7 4091.15 141.178
  -1   2   6 326463. 1059.48
  -1   2   6 326869. 889.498
   1  -2  -5 43150.4 346.456
  -1   2   5 43108.5 346.376
   1  -2  -4 472885. 890.703
  -1   2   4 431084. 856.797
   1  -2  -4 420405. 884.758
  -1   2   4 468816. 942.583
  -1   2   3 1221.10 76.9150
   1  -2  -3 1150.16 62.5360
   1  -2  -3 1235.42 51.9359
  -1   2   3 1381.63 54.9183
   1  -2  -2 455387. 688.580
   1  -2  -2 457520. 680.584
  -1   2   1 14094.3 104.248
   1  -2  -1 11264.0 85.5958
  -1   2   1 14400.4 105.822
  -1   2   1 10638.9 87.5524
   1  -2  -1 13152.7 100.075
  -1   2   0 50440.2 108.628
   1  -2   0 52495.0 110.522
   1  -2   1 53691.4 128.305
  -1   2  -1 52105.4 143.840
   1  -2   2 553529. 604.734
  -1   2  -2 548538. 696.906
   1  -2   3 5376.57 88.2136
  -1   2  -3 5489.29 99.6177
   1  -2   3 3007.68 65.2945
  -1   2  -3 2336.58 62.7709
  -1   2  -4 61868.3 302.575
   1  -2   4 55961.7 311.229
   1  -2   4 83524.9 384.476
  -1   2  -4 84324.3 423.006
  -1   2  -5 13811.3 152.945
   1  -2   5 15989.3 197.374
  -1   2  -5 15627.8 202.350
   1  -2   5 14240.6 175.366
  -1   2  -6 31284.5 325.070
   1  -2   6 27257.5 279.880
   1  -2   7 93078.8 482.226
  -1   2  -7 92927.7 478.310
   1  -2   7 91758.6 495.715
   1  -2   8 86195.9 489.533
   1  -2   8 76647.8 477.963
   1  -2   8 70676.5 541.205
   1  -2   8 91206.4 623.237
   1  -2   8 88421.8 527.024
   1  -2   8 83112.0 558.377
  -1   2  -8 83517.5 516.697
  -1   2  -8 87497.8 663.064
  -1   2  -9 6803.46 171.862
   1  -2   9 5798.21 178.832
   1  -2   9 6052.35 152.061
  -1   2  -9 5504.05 189.141
   1  -2   9 4547.20 166.949
   1  -2   9 5665.02 166.840
   1  -2  10 10718.7 276.979
   1  -2  10 13599.9 231.480
  -1   2 -10 11459.6 221.012
   1  -2  10 13334.4 233.539
  -1   2 -10 11654.9 288.310
   1  -2  10 12923.1 271.188
  -1   2 -11 150.902 83.4598
   1  -2  11 186.289 54.6555
   1  -2  11 170.737 67.9457
   1  -2  11 113.406 42.3345
   1  -2  12 716.218 91.1654
   1  -2  12 270.634 53.3163
   1  -2  12 357.052 66.1225
  -1   2 -12 654.361 110.655
   1  -2  13 14510.8 266.786
   1  -2  13 14915.3 261.455
   1  -2  14 5272.19 156.270
  -1   2 -14 4454.81 177.195
  -1   2 -15 2138.08 111.566
   1  -2  15 2402.52 96.2827
  -1   2 -16 9037.33 167.398
   1  -2  16 10948.5 157.594
  -1   1  17 358.269 35.2576
  -1   1  17 196.829 39.9385
   1  -1 -16 955.059 67.5528
  -1   1  16 1024.29 86.9465
   1  -1 -15 34.5820 64.2084
   1  -1 -15 93.8814 63.5288
  -1   1  15 154.898 50.3114
   1  -1 -15 46.4319 86.3378
  -1   1  15 75.7798 68.6272
   1  -1 -15 139.734 57.5127
   1  -1 -14 34030.1 497.229
  -1   1  14 34830.5 490.935
   1  -1 -14 28518.4 459.024
   1  -1 -14 33946.9 433.721
   1  -1 -14 29963.6 556.126
  -1   1  13 57823.2 637.015
   1  -1 -13 58656.6 678.890
   1  -1 -13 56642.4 585.147
   1  -1 -12 24.9883 92.7164
   1  -1 -12 146.682 83.4885
  -1   1  12 100.662 86.8353
  -1   1  12 360.005 52.9574
   1  -1 -12 220.106 81.6494
   1  -1 -12 20.8088 121.968
  -1   1  11 9744.55 199.691
   1  -1 -11 11129.1 291.140
   1  -1 -11 13072.3 378.873
  -1   1  11 11764.1 287.270
   1  -1 -11 12202.4 329.511
   1  -1 -11 10657.0 264.532
  -1   1  11 9931.77 215.573
   1  -1 -10 7603.43 201.901
  -1   1  10 8072.54 183.154
   1  -1 -10 7052.59 207.922
  -1   1  10 7387.01 165.012
  -1   1  10 5045.07 190.707
  -1   1  10 6134.10 202.471
   1  -1 -10 5342.76 210.317
   1  -1 -10 6557.92 216.779
   1  -1 -10 5627.66 246.902
   1  -1  -9 63326.9 515.659
   1  -1  -9 55918.4 595.692
  -1   1   9 51940.9 528.735
  -1   1   9 50834.1 414.436
  -1   1   9 58854.5 424.387
  -1   1   9 56953.8 541.979
   1  -1  -9 58586.6 685.469
   1  -1  -9 57034.1 539.673
   1  -1  -9 52093.1 552.994
   1  -1  -8 1500.07 102.720
  -1   1   8 1581.78 99.4939
   1  -1  -8 1627.99 83.0483
   1  -1  -8 1556.61 95.3535
   1  -1  -8 1710.87 128.030
  -1   1   8 1565.17 69.1139
   1  -1  -8 1528.14 100.126
   1  -1  -7 15999.4 265.139
  -1   1   7 15647.4 257.195
   1  -1  -6 51006.1 345.728
  -1   1   6 56463.2 352.891
  -1   1   5 232293. 657.771
   1  -1  -5 218411. 741.106
   1  -1  -4 71367.2 331.678
  -1   1   4 70205.8 326.103
  -1   1   3 3199.56 83.9308
  -1   1   3 3322.05 69.0568
   1  -1  -2 3837.84 67.3147
  -1   1   2 3559.32 65.6586
  -1   1   1 461555. 379.402
   1  -1  -1 485225. 523.812
   1  -1   0 185.773 14.9048
  -1   1   0 197.418 15.4232
  -1   1  -1 119250. 246.972
  -1   1  -1 99936.9 230.244
  -1   1  -1 105668. 239.158
   1  -1   1 116777. 233.660
  -1   1  -2 32704.8 150.429
   1  -1   2 31673.4 160.690
   1  -1   3 644524. 873.546
   1  -1   3 602590. 819.054
  -1   1  -4 10008.7 107.949
   1  -1   4 10416.7 139.480
  -1   1  -4 11696.4 166.930
   1  -1   4 11623.0 129.411
  -1   1  -5 8881.43 169.133
   1  -1   5 7231.02 137.698
  -1   1  -5 7289.51 112.464
   1  -1   5 8946.65 129.955
  -1   1  -6 1367.41 58.1229
   1  -1   6 1607.80 83.4165
  -1   1  -7 119530. 547.656
   1  -1   7 109830. 531.277
   1  -1   7 106640. 512.676
   1  -1   7 113193. 650.833
   1  -1   7 122955. 616.639
   1  -1   7 99160.9 518.150
  -1   1  -8 13351.8 259.415
   1  -1   8 14054.4 235.469
  -1   1  -8 15331.4 224.368
   1  -1   8 13917.0 251.732
   1  -1   8 15378.8 213.950
  -1   1  -8 14517.7 261.660
   1  -1   8 13492.0 202.622
  -1   1  -8 14217.8 306.591
   1  -1   9 99443.8 604.913
   1  -1   9 90891.0 555.177
  -1   1  -9 96435.7 731.241
  -1   1  -9 87876.1 711.618
  -1   1  -9 92953.9 854.187
   1  -1   9 95745.9 700.456
  -1   1  -9 90521.3 537.606
   1  -1  10 121.988 64.5392
   1  -1  10 67.7847 37.6321
   1  -1  10 71.3481 42.5202
  -1   1 -10 14.4698 45.0138
  -1   1 -10 12.6464 55.5638
   1  -1  10 12.2220 57.2557
  -1   1 -10 44.8707 90.4741
   1  -1  11 12477.1 236.877
   1  -1  11 12056.1 235.710
   1  -1  11 12770.5 287.673
   1  -1  12 3978.65 173.958
  -1   1 -12 3546.30 182.687
  -1   1 -12 3316.81 162.053
   1  -1  12 3599.80 138.035
   1  -1  12 3822.24 139.699
   1  -1  13 14865.1 267.913
  -1   1 -13 13989.4 308.162
   1  -1  13 14256.8 296.931
   1  -1  14 5009.36 149.495
  -1   1 -14 4620.40 167.089
   1  -1  14 4588.33 167.589
  -1   1 -15 7138.66 174.582
   1  -1  15 7770.46 162.871
   1  -1  16 2367.19 78.7501
   1   0 -17 2592.73 79.8606
  -1   0  17 3471.40 89.0279
   1   0 -16 2904.44 113.758
  -1   0  16 2455.03 116.017
   1   0 -15 537.515 84.3677
   1   0 -15 489.148 90.4639
  -1   0  15 606.742 89.9673
   1   0 -15 482.099 73.2459
  -1   0  15 424.405 60.0470
   1   0 -15 629.366 117.685
  -1   0  14 22842.7 321.119
  -1   0  14 23479.8 403.444
   1   0 -14 19957.2 356.355
   1   0 -14 20481.8 414.243
   1   0 -14 21392.9 402.639
   1   0 -14 24215.1 514.811
  -1   0  13 29450.0 344.142
   1   0 -13 22933.6 466.565
   1   0 -13 28962.0 482.162
  -1   0  13 25195.3 425.795
   1   0 -13 26025.3 550.196
   1   0 -13 25821.1 423.349
   1   0 -12 2454.32 152.201
   1   0 -12 1885.52 158.853
   1   0 -12 2400.91 157.674
   1   0 -12 1685.37 177.907
  -1   0  12 2165.47 146.583
  -1   0  12 2904.20 116.739
  -1   0  11 1250.76 120.784
  -1   0  11 1019.41 74.1484
   1   0 -11 1122.17 117.366
  -1   0  11 939.628 75.4241
   1   0 -11 1395.24 141.489
   1   0 -11 1042.74 117.991
   1   0 -11 1374.40 171.991
   1   0 -10 203.999 49.5805
  -1   0  10 230.666 42.7934
   1   0 -10 389.247 80.0751
  -1   0  10 588.603 86.7026
   1   0 -10 559.550 95.8766
   1   0 -10 268.581 77.9703
   1   0 -10 945.073 131.335
  -1   0  10 169.148 45.0902
  -1   0  10 741.364 90.6591
   1   0  -9 7082.77 252.783
   1   0  -9 3570.59 123.526
  -1   0   9 3656.45 115.611
  -1   0   9 6371.99 197.846
   1   0  -9 4976.38 172.886
  -1   0   9 3845.57 108.767
  -1   0   9 6062.75 187.883
   1   0  -9 5985.75 202.326
  -1   0   8 6160.98 181.498
  -1   0   8 5884.18 148.588
  -1   0   8 5915.21 171.251
   1   0  -8 5811.80 182.950
   1   0  -8 5794.07 170.242
   1   0  -8 6205.07 146.244
   1   0  -8 5989.60 215.995
  -1   0   7 1673.67 70.1962
  -1   0   7 1965.37 117.165
  -1   0   7 1523.02 83.3768
   1   0  -7 2056.86 99.1753
   1   0  -6 154899. 695.283
  -1   0   6 155043. 600.826
   1   0  -5 11413.2 169.889
  -1   0   5 11573.3 183.216
  -1   0   4 2395.73 108.111
   1   0  -2 9285.89 88.3826
  -1   0   1 7042.34 62.9321
   1   0  -1 6575.64 61.4012
   1   0   0 78648.4 134.234
  -1   0   0 83615.9 148.541
  -1   0  -1 1915.65 25.9298
   1   0   1 1803.85 37.9450
  -1   0  -2 798178. 951.101
   1   0   2 714495. 901.048
  -1   0  -3 8010.92 86.2082
   1   0   3 8531.18 87.5112
  -1   0  -4 252448. 522.105
   1   0   4 231213. 555.819
   1   0   4 239296. 688.531
  -1   0  -4 250912. 751.005
   1   0   5 1295.53 73.2284
  -1   0  -5 604.384 42.9408
  -1   0  -5 1390.24 78.8414
   1   0   5 456.754 33.0150
  -1   0  -6 4221.10 98.9831
   1   0   6 3953.59 92.3934
   1   0   7 932.433 56.2851
   1   0   7 1055.61 57.6280
  -1   0  -7 1041.22 60.9316
   1   0   8 16504.2 225.313
   1   0   8 23375.0 325.395
  -1   0  -8 27836.0 432.452
  -1   0  -8 23002.4 334.759
   1   0   8 22812.0 330.548
   1   0   8 19698.1 247.922
  -1   0  -8 19734.5 239.415
  -1   0  -8 22720.3 330.054
  -1   0  -9 9808.81 248.507
  -1   0  -9 12583.9 216.979
   1   0   9 12994.2 219.723
   1   0   9 7905.03 215.265
  -1   0  -9 11876.9 261.079
   1   0   9 10723.5 239.567
   1   0   9 12513.5 213.517
  -1   0  -9 10508.6 297.413
  -1   0 -10 10339.7 261.475
  -1   0 -10 9046.36 254.118
   1   0  10 11209.5 218.611
  -1   0 -10 11468.3 230.780
  -1   0 -10 9369.56 300.398
   1   0  10 7713.84 241.375
   1   0  10 10281.8 251.145
   1   0  10 11341.4 217.006
   1   0  11 14422.8 310.280
  -1   0 -11 15904.7 326.580
  -1   0 -11 15525.8 309.939
   1   0  11 17345.4 281.851
  -1   0 -11 13138.1 361.159
   1   0  12 60330.6 624.391
   1   0  12 61579.8 541.774
  -1   0 -13 252.911 68.5373
   1   0  13 145.474 56.1723
   1   0  13 115.485 52.7698
  -1   0 -14 7341.04 191.749
   1   0  14 7533.49 217.093
   1   0  15 8876.14 164.465
   1   0  15 9979.68 190.817
   1   0  16 1301.01 60.6848
   1   1 -17 2569.63 88.3015
  -1  -1  17 2759.07 78.6477
  -1  -1  16 484.254 68.1705
   1   1 -16 462.113 76.5339
   1   1 -16 461.267 64.6531
  -1  -1  16 465.533 52.2344
   1   1 -15 31.5938 63.6039
  -1  -1  15 42.2720 41.2341
  -1  -1  15 75.1639 67.2392
   1   1 -15 249.022 106.871
   1   1 -15 34.0213 65.2953
   1   1 -15 143.362 84.9499
  -1  -1  14 23935.7 327.493
   1   1 -14 19034.5 382.206
  -1  -1  14 17985.3 349.631
   1   1 -14 15551.1 385.603
   1   1 -14 21471.3 383.680
   1   1 -14 16050.1 429.345
   1   1 -13 7679.69 313.399
   1   1 -13 7381.40 244.498
  -1  -1  13 7774.73 180.509
   1   1 -13 7615.55 258.451
   1   1 -13 6825.55 268.322
  -1  -1  13 7728.14 252.825
   1   1 -12 15654.6 344.563
   1   1 -12 12844.8 341.622
  -1  -1  12 17320.8 267.405
  -1  -1  12 15758.2 344.302
   1   1 -12 15319.9 357.181
   1   1 -12 12246.1 384.147
   1   1 -11 28227.4 532.335
  -1  -1  11 28812.6 330.806
   1   1 -11 28466.3 459.425
  -1  -1  11 31941.0 376.869
  -1  -1  11 29787.8 447.313
   1   1 -11 25355.8 441.592
   1   1 -10 41863.8 516.967
   1   1 -10 43826.4 455.043
  -1  -1  10 42732.3 407.342
  -1  -1  10 46548.4 534.022
   1   1 -10 42371.5 550.107
  -1  -1  10 41897.2 529.580
  -1  -1  10 43650.1 455.995
  -1  -1  10 43581.5 376.702
   1   1 -10 47584.3 673.595
  -1  -1   9 28009.6 416.704
  -1  -1   9 23920.9 314.398
   1   1  -9 26743.3 449.443
   1   1  -9 25455.4 340.069
   1   1  -9 23757.9 362.250
  -1  -1   9 20735.9 243.999
  -1  -1   9 25393.1 371.770
   1   1  -9 25275.4 395.952
  -1  -1   9 21219.0 273.306
  -1  -1   8 4046.20 125.331
   1   1  -8 4367.35 174.881
  -1  -1   8 3607.84 92.6025
   1   1  -8 3626.89 112.511
  -1  -1   8 4161.11 146.895
  -1  -1   8 3705.93 107.065
   1   1  -8 4245.04 158.529
  -1  -1   8 4250.15 148.116
  -1  -1   7 72732.3 466.945
  -1  -1   7 73539.4 512.643
   1   1  -6 362434. 1075.89
  -1  -1   6 319119. 947.013
   1   1  -5 11700.8 175.072
  -1  -1   5 12845.5 194.093
   1   1  -4 63479.7 300.831
  -1  -1   4 71440.7 373.092
  -1  -1   4 59634.9 299.516
   1   1  -4 68987.0 353.651
  -1  -1   3 278255. 608.969
   1   1  -3 284751. 632.547
   1   1  -2 5848.23 78.2672
  -1  -1   2 5959.91 80.8495
   1   1  -2 5684.97 70.2370
   1   1  -1 882659. 861.612
  -1  -1   1 864182. 874.585
   1   1  -1 931544. 785.514
  -1  -1   0 15499.6 116.888
  -1  -1   0 12169.9 117.821
   1   1   0 14192.9 119.840
  -1  -1   0 13304.8 94.8369
  -1  -1  -1 22742.7 143.040
  -1  -1  -2 24.7487 17.3048
   1   1   2 33.2263 13.5423
  -1  -1  -2 65.0129 27.0462
   1   1   3 335531. 510.121
  -1  -1  -3 297948. 504.634
   1   1   4 19489.6 160.296
  -1  -1  -4 17140.3 140.657
  -1  -1  -5 86091.7 361.466
   1   1   5 91167.2 380.638
  -1  -1  -6 2922.30 81.7740
   1   1   6 2597.27 110.952
   1   1   7 293496. 1080.53
  -1  -1  -7 296741. 842.746
   1   1   7 264168. 861.621
   1   1   7 264172. 1025.75
   1   1   7 281493. 895.028
  -1  -1  -8 6007.86 178.220
   1   1   8 5672.36 140.217
  -1  -1  -8 6233.94 138.825
  -1  -1  -8 5834.04 213.492
   1   1   8 5338.02 165.714
   1   1   8 6360.32 149.767
   1   1   9 1463.24 82.1585
   1   1   9 1282.02 100.500
   1   1   9 1563.50 111.410
  -1  -1  -9 1278.78 128.399
  -1  -1  -9 1518.26 99.3451
  -1  -1  -9 1569.78 84.4821
  -1  -1  -9 1509.67 104.549
   1   1   9 1376.71 79.1532
   1   1  10 1701.49 90.9007
  -1  -1 -10 2384.95 132.787
  -1  -1 -10 2968.83 182.788
  -1  -1 -10 2126.65 120.510
   1   1  10 2560.92 137.703
   1   1  10 1680.17 94.3884
  -1  -1 -11 46671.3 653.431
  -1  -1 -11 46182.7 551.274
  -1  -1 -11 43720.2 493.615
   1   1  11 44894.8 541.665
   1   1  11 48125.1 470.753
   1   1  11 46378.7 463.137
  -1  -1 -12 32420.4 550.987
  -1  -1 -12 37659.0 448.195
   1   1  12 45821.3 464.072
  -1  -1 -12 38031.5 502.189
   1   1  12 41458.0 433.124
   1   1  12 35088.7 486.281
   1   1  13 1251.80 115.222
  -1  -1 -13 1576.66 100.950
   1   1  14 24.7448 64.7046
   1   1  14 39.4063 42.9520
   1   1  14 59.5079 52.9891
   1   1  15 11389.8 179.766
   1   1  15 11413.3 226.737
   1   1  16 1839.76 71.7102
   1   2 -17 1897.70 80.0635
   1   2 -16 509.477 70.5436
  -1  -2  16 739.798 56.7592
   1   2 -15 2926.31 171.864
   1   2 -15 2723.76 186.343
   1   2 -15 3761.85 163.547
   1   2 -15 3552.17 160.418
  -1  -2  15 3397.44 151.481
  -1  -2  14 35470.4 471.929
   1   2 -14 38199.2 534.096
   1   2 -14 32822.3 541.475
   1   2 -14 32367.3 590.215
   1   2 -14 38132.2 521.397
   1   2 -13 19528.7 407.205
   1   2 -13 15744.9 390.337
  -1  -2  13 25690.0 349.949
  -1  -2  13 22630.9 304.967
  -1  -2  13 19224.9 375.212
   1   2 -13 16023.1 447.807
   1   2 -13 20866.3 407.589
   1   2 -12 9821.70 303.948
   1   2 -12 10745.5 302.447
  -1  -2  12 11599.3 294.714
  -1  -2  12 9704.31 201.287
   1   2 -12 11105.2 359.448
  -1  -2  12 10323.4 231.546
   1   2 -11 6347.60 244.724
   1   2 -11 5979.22 216.972
  -1  -2  11 4794.99 137.138
  -1  -2  11 6995.17 231.065
   1   2 -11 7774.26 311.586
  -1  -2  11 4627.13 150.164
  -1  -2  11 5440.74 183.004
   1   2 -10 2105.97 143.268
   1   2 -10 3069.17 151.168
  -1  -2  10 2719.08 144.454
  -1  -2  10 1814.97 131.003
  -1  -2  10 4508.46 125.356
   1   2 -10 1836.69 155.692
  -1  -2  10 5047.02 145.103
  -1  -2  10 2791.66 129.589
   1   2 -10 5657.17 184.576
  -1  -2   9 10660.3 215.201
   1   2  -9 14685.1 335.105
  -1  -2   9 12308.5 266.259
  -1  -2   9 7719.66 168.905
  -1  -2   9 8248.47 152.012
   1   2  -9 6391.21 164.023
  -1  -2   9 14242.3 301.132
   1   2  -9 12759.3 292.365
  -1  -2   8 5610.27 133.441
  -1  -2   8 5121.09 145.545
  -1  -2   8 5087.10 160.325
  -1  -2   8 5064.86 158.259
   1   2  -8 4566.79 180.720
  -1  -2   8 5977.33 121.601
  -1  -2   8 4460.73 158.116
  -1  -2   7 23789.7 275.533
   1   2  -7 24754.2 375.064
   1   2  -6 133200. 637.606
  -1  -2   6 140606. 683.643
   1   2  -5 4394.57 95.2774
   1   2  -5 5273.96 118.297
  -1  -2   5 5808.36 139.475
  -1  -2   5 4097.74 94.3248
   1   2  -4 9675.65 117.639
  -1  -2   4 23533.3 218.278
  -1  -2   4 10785.2 130.450
   1   2  -4 22007.2 196.508
   1   2  -3 3369.06 66.3322
  -1  -2   3 6134.40 104.181
   1   2  -3 5955.30 94.8413
  -1  -2   3 3745.29 66.8422
   1   2  -2 12112.4 100.821
  -1  -2   2 12313.3 129.658
   1   2  -1 909.775 41.5149
   1   2  -1 925.394 37.2742
  -1  -2   1 934.385 25.7459
  -1  -2   1 964.045 40.3529
  -1  -2   0 77793.5 324.322
  -1  -2   0 90911.5 276.187
   1   2   0 78430.9 139.320
  -1  -2   0 96117.3 320.735
   1   2   0 83235.2 334.690
   1   2   0 84819.3 146.558
  -1  -2  -1 39121.4 76.1164
  -1  -2  -1 39198.2 205.960
   1   2   2 73998.5 174.153
  -1  -2  -2 71479.9 176.905
   1   2   3 131.689 16.6635
  -1  -2  -3 76.0697 22.8581
   1   2   3 139.639 40.7217
  -1  -2  -4 213731. 528.954
   1   2   4 210737. 480.912
   1   2   5 10627.8 127.310
  -1  -2  -5 11210.5 140.714
   1   2   6 72029.8 423.794
   1   2   6 74231.5 527.338
   1   2   6 78403.5 470.812
  -1  -2  -6 82274.3 416.884
   1   2   6 76672.4 388.898
  -1  -2  -7 5546.44 164.507
  -1  -2  -7 5868.69 127.295
   1   2   7 5143.67 130.723
  -1  -2  -7 5707.88 200.981
   1   2   7 5432.83 162.170
  -1  -2  -8 57122.5 543.451
   1   2   8 57801.2 456.953
   1   2   8 54308.3 531.045
  -1  -2  -8 55414.8 427.986
   1   2   9 251.400 50.5173
  -1  -2  -9 43.6909 81.9329
   1   2   9 65.8581 63.8521
  -1  -2  -9 102.217 58.6505
   1   2  10 14686.6 307.277
  -1  -2 -10 15411.6 316.861
  -1  -2 -10 14332.6 366.773
   1   2  10 15767.0 260.765
  -1  -2 -11 120.610 68.0214
  -1  -2 -11-28.0445 95.4411
   1   2  11 147.179 53.7593
   1   2  11 87.8010 78.4959
  -1  -2 -12 56652.8 612.568
   1   2  12 55436.1 504.266
   1   2  12 55709.9 611.915
   1   2  13 2779.67 151.824
   1   2  13 2673.23 112.551
   1   2  14 1133.82 81.7694
   1   2  14 918.681 67.4252
   1   2  15 215.209 58.6479
   1   2  15 247.068 44.8833
   1   2  15 209.563 36.9837
   1   2  16 1596.60 64.2063
   1   3 -17 2722.35 93.8236
   1   3 -16 424.992 68.5866
   1   3 -16 210.090 71.3271
   1   3 -15 69.6933 97.1388
   1   3 -15 34.0700 60.3508
   1   3 -15 50.7464 96.6515
   1   3 -15 33.2766 83.3616
  -1  -3  15 171.444 42.1471
   1   3 -14 3806.83 183.395
  -1  -3  14 3586.07 159.343
   1   3 -14 3250.85 214.959
  -1  -3  14 3774.84 130.051
   1   3 -14 4090.69 195.553
   1   3 -14 3302.63 200.926
  -1  -3  13 2179.21 144.691
   1   3 -13 1707.34 161.205
   1   3 -13 2562.69 172.014
   1   3 -13 3291.06 184.684
   1   3 -13 1474.54 175.498
  -1  -3  13 3443.31 133.016
  -1  -3  13 2807.56 116.844
  -1  -3  12 698.700 101.379
   1   3 -12 568.356 145.332
  -1  -3  12 1268.61 80.7013
   1   3 -12 867.422 139.355
   1   3 -12 768.863 107.566
  -1  -3  12 1262.18 89.2597
   1   3 -11 11456.5 295.086
   1   3 -11 9231.74 321.973
   1   3 -11 10380.2 309.685
  -1  -3  11 12135.1 298.856
  -1  -3  11 12947.1 225.029
  -1  -3  11 14379.3 254.814
  -1  -3  10 10261.1 287.651
   1   3 -10 11552.7 302.936
   1   3 -10 10880.5 317.090
  -1  -3  10 17725.7 241.930
  -1  -3  10 13468.5 300.054
  -1  -3  10 19992.3 283.219
   1   3  -9 70119.4 546.662
   1   3  -9 64094.1 696.833
  -1  -3   9 65803.9 439.539
  -1  -3   9 67820.5 501.144
  -1  -3   9 67302.8 608.688
  -1  -3   9 61897.5 623.159
  -1  -3   9 67166.3 601.519
   1   3  -8 38470.7 505.840
  -1  -3   8 34735.2 393.042
  -1  -3   8 33070.5 359.566
  -1  -3   8 33968.9 414.838
  -1  -3   8 30758.9 282.734
   1   3  -8 37247.2 374.789
  -1  -3   8 37185.6 418.548
  -1  -3   8 30210.2 305.593
   1   3  -7 1606.30 76.7581
  -1  -3   7 1236.87 67.1356
   1   3  -7 152.053 80.0485
  -1  -3   7 1036.58 53.2469
  -1  -3   7 356.001 60.2745
  -1  -3   7 968.727 66.2762
  -1  -3   7 307.374 57.0662
  -1  -3   7-13.5446 68.8447
   1   3  -6 25824.1 291.632
  -1  -3   6 25733.7 310.005
   1   3  -5 29775.4 275.080
  -1  -3   5 32777.0 311.561
  -1  -3   5 26233.2 242.817
   1   3  -5 23907.5 209.981
   1   3  -4 5601.56 97.0036
   1   3  -4 4261.35 97.1433
  -1  -3   4 4025.56 98.6797
  -1  -3   4 5895.79 102.405
  -1  -3   3 2890.23 64.9166
   1   3  -3 3097.61 66.8298
   1   3  -3 2000.35 60.5302
  -1  -3   3 2203.97 68.9587
   1   3  -2 493.079 36.2936
  -1  -3   2 773.850 31.3525
   1   3  -2 700.421 28.3261
  -1  -3   2 461.408 43.6827
   1   3  -1 2268.28 41.8110
  -1  -3   1 3580.88 76.5540
   1   3  -1 3095.11 81.7466
  -1  -3   1 3634.62 60.1639
   1   3  -1 1987.37 36.8254
   1   3   0 110481. 218.732
  -1  -3   0 112839. 379.100
   1   3   1 149756. 266.968
  -1  -3  -1 164813. 462.399
   1   3   1 176811. 462.694
  -1  -3  -2 124680. 232.081
   1   3   2 127640. 456.315
   1   3   3 59098.5 214.972
   1   3   3 58523.1 338.571
   1   3   4 9076.71 158.477
  -1  -3  -4 8547.70 96.5695
  -1  -3  -4 10128.2 172.172
   1   3   4 8562.75 97.7512
  -1  -3  -4 9675.92 180.982
  -1  -3  -5 21352.5 287.860
  -1  -3  -5 20513.3 178.426
   1   3   5 17390.4 238.642
   1   3   5 16459.0 256.393
   1   3   5 15378.3 151.057
   1   3   6 8280.20 159.548
  -1  -3  -6 9000.92 201.954
  -1  -3  -6 9692.28 134.938
  -1  -3  -6 9014.26 239.152
   1   3   6 6983.22 168.579
  -1  -3  -6 8561.80 199.163
   1   3   6 8765.18 155.058
   1   3   6 7798.26 188.382
   1   3   7 43358.0 368.791
  -1  -3  -7 52874.2 346.613
  -1  -3  -7 48919.0 494.097
  -1  -3  -7 59769.7 640.230
   1   3   7 49536.5 467.561
   1   3   7 51950.8 492.168
   1   3   7 48904.0 404.338
  -1  -3  -7 52379.4 509.621
   1   3   8 8141.06 176.418
  -1  -3  -8 7102.30 208.181
  -1  -3  -8 8186.57 265.553
   1   3   8 6963.57 199.587
   1   3   8 7736.58 210.921
   1   3   8 8074.43 168.397
  -1  -3  -8 8047.35 217.305
   1   3   9 42863.3 500.718
  -1  -3  -9 38226.9 518.377
  -1  -3  -9 45160.3 627.754
   1   3   9 36920.9 476.690
   1   3   9 49215.9 447.750
  -1  -3  -9 47654.2 541.163
   1   3   9 47989.6 429.601
   1   3  10 7072.58 176.879
  -1  -3 -10 6124.02 211.596
   1   3  10 6309.64 171.934
  -1  -3 -10 5113.51 238.590
   1   3  10 5400.51 202.419
  -1  -3 -11 26792.9 431.861
   1   3  11 29132.4 375.805
   1   3  11 28570.1 359.211
   1   3  11 26012.9 424.675
  -1  -3 -12 5672.11 203.777
   1   3  12 5444.05 209.817
   1   3  12 5213.56 156.927
   1   3  13 1807.01 129.029
   1   3  13 3047.40 116.350
   1   3  14 87.0059 40.5086
   1   3  14 73.3619 62.8260
   1   3  15 134.488 28.0121
   1   3  15 347.349 59.8503
   1   3  16 747.685 50.2449
   1   4 -16 1754.20 116.241
   1   4 -16 2736.83 120.441
   1   4 -15 1564.97 123.434
   1   4 -15 1154.05 122.888
   1   4 -14-50.0353 119.191
  -1  -4  14 176.440 43.0438
   1   4 -14 158.168 113.580
   1   4 -14 96.5996 73.5680
   1   4 -14 162.276 104.321
  -1  -4  14 114.012 40.3186
  -1  -4  13 24472.2 317.719
   1   4 -13 13735.7 410.639
   1   4 -13 15779.8 393.610
  -1  -4  13 22327.3 301.046
  -1  -4  13 17469.7 344.192
   1   4 -13 18905.7 396.113
  -1  -4  12 16485.0 344.572
   1   4 -12 14943.4 378.660
   1   4 -12 15845.1 359.173
  -1  -4  12 17718.7 271.673
   1   4 -12 14483.7 422.788
  -1  -4  12 18621.4 286.865
   1   4 -11 19047.8 445.745
  -1  -4  11 22098.4 394.882
   1   4 -11 19062.0 413.249
  -1  -4  11 24093.9 303.631
  -1  -4  10 1012.25 71.8005
   1   4 -10 1071.72 132.759
  -1  -4  10 1134.72 108.211
  -1  -4  10 1115.89 113.325
  -1  -4  10 940.540 66.2941
  -1  -4   9 41918.8 495.238
  -1  -4   9 42865.7 398.830
  -1  -4   9 42597.4 368.859
  -1  -4   9 42282.0 488.230
  -1  -4   8 9953.13 230.464
  -1  -4   8 11163.1 180.422
   1   4  -8 9153.76 270.468
  -1  -4   8 7986.74 208.595
  -1  -4   8 10826.3 186.655
  -1  -4   8 9932.76 225.208
  -1  -4   7 6582.32 134.940
  -1  -4   7 2469.21 109.923
   1   4  -7 8257.40 171.770
   1   4  -7 3023.88 152.444
  -1  -4   7 4117.66 146.609
  -1  -4   7 4181.76 139.131
  -1  -4   7 6354.62 152.277
  -1  -4   7 7927.86 160.073
  -1  -4   6 2618.98 124.317
   1   4  -6 190.912 46.1041
   1   4  -6 2540.43 149.865
  -1  -4   6 223.764 35.9851
  -1  -4   6 393.359 52.7340
   1   4  -6 1598.62 89.6903
   1   4  -5 18659.9 229.073
  -1  -4   5 19131.5 247.664
   1   4  -4 21229.1 201.703
  -1  -4   4 30564.6 255.434
   1   4  -4 29598.0 241.752
  -1  -4   4 20991.6 203.656
   1   4  -3 18058.0 174.885
   1   4  -3 17547.7 151.301
   1   4  -2 186076. 441.854
   1   4  -2 211306. 507.012
  -1  -4   2 207672. 557.844
  -1  -4   2 194619. 464.603
   1   4  -2 204411. 677.982
   1   4  -1 22293.2 133.764
  -1  -4   1 29980.9 224.555
   1   4  -1 28055.6 259.568
  -1  -4   1 27280.7 182.369
   1   4  -1 24939.4 150.675
  -1  -4   0 105592. 427.789
  -1  -4   0 105885. 378.117
   1   4   0 113320. 270.018
   1   4   0 103924. 527.304
   1   4   0 113162. 264.341
  -1  -4  -1 13461.4 149.264
   1   4   1 14994.0 156.411
   1   4   1 9264.54 73.3439
   1   4   1 8993.89 80.9516
  -1  -4  -2 34802.3 330.145
   1   4   2 46200.0 176.534
   1   4   2 38808.8 275.677
  -1  -4  -2 49694.8 162.609
  -1  -4  -2 44634.6 319.163
   1   4   3 135572. 552.443
  -1  -4  -3 144732. 682.521
   1   4   3 141198. 335.734
  -1  -4  -3 138880. 624.618
  -1  -4  -4 21916.9 145.878
  -1  -4  -4 28616.6 303.899
   1   4   4 32769.7 307.405
   1   4   4 17647.7 126.651
   1   4   5 2052.76 84.1657
  -1  -4  -5 2138.16 53.3833
   1   4   5 1639.57 83.4312
  -1  -4  -5 2126.78 106.230
   1   4   5 1654.09 66.7949
   1   4   6 41588.2 337.180
   1   4   6 46464.6 392.435
   1   4   6 42958.9 398.275
  -1  -4  -6 40730.8 254.291
  -1  -4  -6 49573.1 491.434
   1   4   6 49328.0 472.846
  -1  -4  -6 44509.2 458.403
  -1  -4  -7 406.705 70.3873
   1   4   7 213.651 37.7603
   1   4   7 261.908 49.1399
   1   4   7 463.152 60.5848
   1   4   7 391.525 71.1064
  -1  -4  -7 369.432 71.5135
   1   4   8 91.0020 43.8181
   1   4   8 209.824 39.8559
  -1  -4  -8 208.699 66.6851
   1   4   8 338.187 59.7896
   1   4   8 242.952 71.0270
  -1  -4  -8 185.427 64.6663
  -1  -4  -9 19291.5 358.860
   1   4   9 20195.0 290.484
   1   4   9 19980.5 288.923
   1   4  10 198.804 52.0399
   1   4  10 142.737 81.3845
  -1  -4 -10 94.0184 68.9606
   1   4  11 1336.91 88.9407
   1   4  11 1356.49 122.820
  -1  -4 -11 1517.96 119.600
   1   4  12 23899.4 339.639
   1   4  12 23410.9 398.825
  -1  -4 -12 22581.3 379.459
   1   4  13 4722.95 142.924
   1   4  13 4728.31 138.500
  -1  -4 -13 4068.68 154.013
   1   4  13 3809.18 165.131
   1   4  14 2143.01 115.727
   1   4  14 1878.57 76.7193
   1   4  14 2037.71 90.8621
   1   4  15 479.710 57.5631
   1   4  15 843.590 53.0163
   1   5 -16 136.947 58.6755
   1   5 -16 55.3256 65.5584
   1   5 -15 431.583 104.002
   1   5 -14 34055.8 483.755
  -1  -5  14 38690.7 369.490
   1   5 -14 27334.9 473.888
   1   5 -14 24997.4 496.185
   1   5 -13 6062.67 230.914
  -1  -5  13 6279.01 162.287
   1   5 -12 6038.71 230.541
   1   5 -12 5277.95 263.802
  -1  -5  12 5546.11 156.017
   1   5 -12 5222.35 246.875
   1   5 -11 35761.3 570.785
  -1  -5  11 34875.7 491.918
  -1  -5  10 2648.15 150.351
  -1  -5  10 2548.05 156.218
  -1  -5   9 2164.74 94.3918
  -1  -5   9 1381.64 109.986
  -1  -5   9 1369.60 123.926
   1   5  -9 886.293 140.497
   1   5  -9 2682.41 129.616
   1   5  -8 15880.2 269.640
  -1  -5   8 13137.5 210.149
   1   5  -8 11515.4 312.487
  -1  -5   8 12063.2 269.157
  -1  -5   8 12318.5 258.893
  -1  -5   8 8374.32 212.655
  -1  -5   8 12583.5 231.717
  -1  -5   7 665.759 65.7211
   1   5  -7 1691.18 83.1920
   1   5  -7 1193.89 64.2193
  -1  -5   7 1428.04 69.8734
   1   5  -7 901.525 109.321
  -1  -5   7 1079.61 81.9945
  -1  -5   7 1432.16 81.5984
  -1  -5   6 1533.89 78.7993
  -1  -5   6 1400.86 67.0316
  -1  -5   6 2111.64 97.8865
   1   5  -6 1456.66 67.7146
   1   5  -6 1668.36 71.2936
   1   5  -6 2189.39 105.180
  -1  -5   5 37896.6 330.787
  -1  -5   5 38186.0 320.479
   1   5  -4 3912.52 147.968
  -1  -5   4 3956.48 108.483
   1   5  -3 83083.4 371.197
   1   5  -3 69784.1 315.830
  -1  -5   3 81258.9 390.450
  -1  -5   3 69318.5 306.524
  -1  -5   2 58224.7 273.782
   1   5  -2 68725.7 316.753
  -1  -5   2 68711.5 344.673
   1   5  -2 58121.6 273.684
   1   5  -1 86664.9 317.341
   1   5  -1 84294.6 309.954
   1   5   0 40592.0 196.197
  -1  -5   0 41378.0 261.998
  -1  -5  -1 3724.86 100.589
  -1  -5  -1 5258.72 109.873
   1   5   2 89259.5 436.975
   1   5   2 88687.8 268.594
   1   5   3 587939. 1427.28
   1   5   3 478339. 613.334
  -1  -5  -3 544824. 1422.46
  -1  -5  -3 572756. 1498.97
   1   5   3 577194. 1226.93
  -1  -5  -3 512448. 603.679
   1   5   3 545793. 1245.97
  -1  -5  -4 40003.3 184.161
   1   5   4 39475.1 406.726
   1   5   4 39217.4 366.295
   1   5   4 38117.2 295.563
   1   5   4 42683.8 366.779
  -1  -5  -4 42704.0 427.203
  -1  -5  -4 40834.3 425.600
  -1  -5  -5 6634.01 182.124
  -1  -5  -5 4733.76 159.248
   1   5   5 5784.63 169.943
   1   5   5 4603.68 127.550
   1   5   5 6665.66 158.609
   1   5   5 4849.30 133.321
  -1  -5  -6 36785.5 439.388
  -1  -5  -6 32467.5 419.148
   1   5   6 26954.5 349.982
   1   5   6 33708.6 345.909
   1   5   6 41634.8 392.343
  -1  -5  -7 58496.9 594.316
  -1  -5  -7 58958.3 598.052
   1   5   7 60096.7 465.639
   1   5   7 58067.3 474.552
   1   5   8 7323.43 225.963
   1   5   8 8006.94 231.822
  -1  -5  -8 6522.95 221.508
   1   5   8 7173.62 187.358
   1   5   8 6660.46 168.837
  -1  -5  -8 7467.46 226.927
  -1  -5  -9 1161.53 109.905
   1   5   9 816.293 111.609
   1   5  10 5490.57 162.641
   1   5  10 4172.42 184.691
   1   5  10 5403.16 162.651
  -1  -5 -10 4580.42 189.360
  -1  -5 -11 67601.8 674.868
   1   5  11 69221.4 552.093
  -1  -5 -12 4421.26 170.165
   1   5  12 5380.75 148.264
   1   5  12 3654.69 169.601
   1   5  12 6089.18 161.450
  -1  -5 -13 11350.9 232.386
   1   5  13 11671.8 196.232
   1   5  13 12111.9 214.004
  -1  -5 -14 1169.62 65.4659
   1   5  14 996.293 82.3198
   1   5  15 6841.96 147.122
   1   5  15 7204.01 119.546
   1   6 -16 9.22694 57.4947
   1   6 -15 40.4288 71.6860
   1   6 -15 36.4965 87.4389
   1   6 -14 53.8741 95.6519
   1   6 -14 135.297 65.2104
  -1  -6  14 351.966 46.6681
   1   6 -14 251.103 94.2558
   1   6 -14 114.909 103.173
  -1  -6  13 3479.74 121.803
   1   6 -13 2700.57 210.237
   1   6 -13 2730.06 194.276
   1   6 -13 3288.81 172.049
   1   6 -12 19.9530 107.601
   1   6 -12 81.1668 128.976
  -1  -6  12 320.423 53.3630
  -1  -6  11 206.835 103.112
   1   6 -11 118.963 114.757
  -1  -6  11 112.332 46.4818
  -1  -6  10 11037.4 298.737
  -1  -6  10 10166.0 208.749
  -1  -6   9 34294.4 485.216
   1   6  -9 33446.7 580.815
  -1  -6   8 16321.1 272.751
  -1  -6   8 16196.4 329.012
   1   6  -8 19502.5 418.945
  -1  -6   8 18290.2 326.686
   1   6  -8 17643.1 296.505
  -1  -6   8 15320.5 240.827
  -1  -6   7 68137.7 520.875
   1   6  -7 68066.2 486.152
   1   6  -7 69067.1 733.354
   1   6  -6 9889.99 177.155
   1   6  -6 4391.19 187.629
   1   6  -6 7401.70 155.838
  -1  -6   6 5369.00 177.394
  -1  -6   6 8630.10 178.881
  -1  -6   6 8458.25 166.297
   1   6  -6 6812.07 183.679
   1   6  -5 104730. 653.893
  -1  -6   5 93116.1 547.595
  -1  -6   5 92359.3 542.000
  -1  -6   5 82627.8 498.008
   1   6  -5 90736.3 526.380
  -1  -6   5 103590. 695.786
   1   6  -5 106793. 788.410
   1   6  -5 94318.1 540.762
   1   6  -5 97586.4 524.329
   1   6  -4 33856.9 289.327
   1   6  -4 25510.2 366.665
  -1  -6   4 31361.7 309.115
   1   6  -4 30878.9 322.568
  -1  -6   4 30108.1 370.425
   1   6  -4 29057.0 331.154
   1   6  -4 29482.0 293.067
   1   6  -3 9828.41 134.658
  -1  -6   3 10101.5 176.139
   1   6  -3 9996.09 173.417
   1   6  -2 74641.3 513.374
  -1  -6   2 73795.3 374.462
  -1  -6   2 76785.8 554.278
   1   6  -2 64797.4 325.225
   1   6  -2 67471.0 443.719
   1   6  -2 64588.5 332.167
  -1  -6   2 60581.8 439.835
   1   6  -1 210751. 525.511
  -1  -6   1 198828. 630.521
  -1  -6   1 195814. 787.493
   1   6  -1 196491. 771.435
   1   6  -1 203187. 848.184
   1   6  -1 213901. 540.315
  -1  -6   1 180889. 541.974
  -1  -6   0 54254.2 341.684
  -1  -6   0 53915.7 321.822
   1   6   0 33723.6 204.551
   1   6   1 171624. 742.494
  -1  -6  -1 164755. 805.878
   1   6   1 167314. 740.306
  -1  -6  -1 169531. 672.466
  -1  -6  -1 167686. 672.773
   1   6   2 47950.3 417.220
  -1  -6  -2 45377.3 430.853
   1   6   2 42368.0 382.768
   1   6   2 38213.5 176.526
  -1  -6  -2 48869.9 387.780
  -1  -6  -2 39746.5 383.953
   1   6   3 17175.8 224.269
   1   6   3 18275.1 272.676
  -1  -6  -3 18036.7 287.276
   1   6   3 18195.3 236.127
  -1  -6  -3 18979.8 280.380
   1   6   3 19059.3 280.984
  -1  -6  -4 18498.5 285.345
  -1  -6  -4 15450.2 280.721
   1   6   4 16981.6 265.681
   1   6   4 17398.3 279.119
   1   6   4 11327.5 166.892
   1   6   4 13661.2 217.413
   1   6   4 16440.0 230.104
   1   6   5 2408.25 121.862
  -1  -6  -5 2320.27 122.858
   1   6   5 2342.52 107.581
   1   6   5 2528.61 108.408
   1   6   5 2136.14 96.3010
   1   6   6 35281.9 378.215
  -1  -6  -6 35053.1 457.952
   1   6   6 36069.4 381.748
  -1  -6  -6 37602.6 478.580
   1   6   6 34842.2 430.721
   1   6   6 36809.0 418.489
   1   6   7 48605.6 460.058
   1   6   7 45071.3 504.513
   1   6   7 49314.4 410.844
   1   6   7 54240.1 484.123
  -1  -6  -7 58298.3 631.958
  -1  -6  -7 51878.1 575.846
  -1  -6  -8 24758.8 411.894
   1   6   8 24461.0 334.456
   1   6   9 2982.05 123.157
   1   6   9 3044.21 115.101
  -1  -6 -10 16780.8 343.081
   1   6  10 18868.8 289.882
   1   6  10 15740.4 333.302
   1   6  10 17762.9 270.730
   1   6  11 144.528 46.3396
   1   6  11 10.2478 83.0710
   1   6  11 114.898 48.4372
  -1  -6 -11 57.5745 64.1051
   1   6  12 12092.2 205.486
  -1  -6 -12 11842.2 255.916
   1   6  12 12131.4 272.343
   1   6  13 698.399 54.3875
  -1  -6 -13 662.071 57.7018
   1   6  14 95.5534 24.6229
   1   6  14 22.8483 43.9130
   1   6  15 13.2131 13.7570
   1   6  15 77.7630 29.2706
   1   7 -16 63.7060 36.5158
   1   7 -15-3.84666 78.4311
   1   7 -15 30.7507 61.4487
   1   7 -14 5967.00 235.942
   1   7 -14 8211.09 232.549
   1   7 -13 4499.39 186.471
  -1  -7  13 4870.86 138.743
   1   7 -13 4116.74 232.896
   1   7 -13 4478.43 221.809
   1   7 -12 7774.57 297.491
   1   7 -12 9692.62 328.147
   1   7 -11 2292.88 192.100
  -1  -7  11 3142.47 188.395
  -1  -7  10 56397.8 665.504
  -1  -7  10 56187.4 492.704
  -1  -7   9 177.954 91.4734
   1   7  -9 162.531 132.953
  -1  -7   9 473.483 60.9557
  -1  -7   8 208.620 71.5299
  -1  -7   8 131.815 46.3094
  -1  -7   7 1511.95 86.3524
  -1  -7   7 1288.96 91.6039
   1   7  -7 1199.10 154.781
   1   7  -7 1329.91 80.3185
  -1  -7   6 27242.1 407.714
   1   7  -6 27284.1 318.142
  -1  -7   6 29169.6 332.645
   1   7  -6 31730.0 344.592
  -1  -7   6 28740.7 336.703
   1   7  -6 28881.3 391.436
   1   7  -6 25575.2 454.461
  -1  -7   5 13748.3 230.530
   1   7  -5 13548.9 227.600
  -1  -7   5 14088.7 284.353
   1   7  -5 15117.2 329.664
  -1  -7   5 13545.5 223.244
   1   7  -5 14183.4 215.730
   1   7  -5 14619.5 266.054
   1   7  -5 13257.4 221.236
   1   7  -4 15599.2 212.845
  -1  -7   4 14681.3 216.127
  -1  -7   4 14816.5 234.148
   1   7  -4 14158.7 300.950
  -1  -7   4 15108.6 287.649
   1   7  -4 13780.8 220.359
   1   7  -4 15676.1 265.676
   1   7  -4 14475.6 242.504
   1   7  -3 5584.26 155.405
  -1  -7   3 4855.39 136.335
   1   7  -3 4711.28 133.064
   1   7  -3 5945.06 162.099
  -1  -7   3 6031.15 180.517
   1   7  -3 4294.79 99.9201
  -1  -7   2 19188.4 306.351
   1   7  -2 19523.1 278.756
   1   7  -2 19147.6 285.491
  -1  -7   2 18726.3 262.478
   1   7  -2 18912.9 259.541
   1   7  -1 93784.2 407.772
  -1  -7   1 85222.8 574.954
  -1  -7   1 93765.1 657.558
  -1  -7   1 84098.6 603.590
   1   7  -1 87995.9 563.137
   1   7  -1 94141.0 595.260
   1   7  -1 87219.5 615.244
  -1  -7   0 9689.05 157.133
   1   7   0 9922.02 200.760
  -1  -7  -1 38481.5 421.238
  -1  -7  -1 42809.5 446.171
  -1  -7  -1 37975.9 324.257
   1   7   1 40674.7 399.334
   1   7   1 43236.5 403.004
  -1  -7  -1 34390.0 370.740
   1   7   1 37594.6 410.476
   1   7   2 449.437 58.8407
  -1  -7  -2 463.112 63.6570
   1   7   2 518.202 57.4119
   1   7   2 528.507 67.8810
  -1  -7  -2 648.975 58.0766
  -1  -7  -2 398.115 59.6569
   1   7   3 50776.9 478.680
   1   7   3 54383.3 500.348
  -1  -7  -3 54827.8 511.901
   1   7   3 49617.7 452.543
  -1  -7  -3 46582.7 452.195
  -1  -7  -3 48762.1 502.254
  -1  -7  -3 49760.7 447.454
  -1  -7  -4 7146.86 186.596
   1   7   4 5849.50 165.707
  -1  -7  -4 5990.36 191.420
   1   7   4 6490.07 184.480
   1   7   4 5299.75 144.137
  -1  -7  -4 6087.75 177.286
   1   7   4 6015.06 178.230
  -1  -7  -5 97957.3 760.831
   1   7   5 101647. 739.192
   1   7   5 110373. 717.475
  -1  -7  -5 101944. 710.425
   1   7   5 94368.1 652.540
   1   7   5 114910. 572.361
   1   7   5 89135.0 630.846
   1   7   6 12310.3 245.042
  -1  -7  -6 11315.3 275.690
   1   7   6 12463.8 242.080
   1   7   6 11651.1 267.517
   1   7   6 12914.0 232.514
   1   7   6 13167.8 204.598
   1   7   7 46729.5 543.661
   1   7   7 45485.6 463.195
  -1  -7  -7 46522.7 558.579
  -1  -7  -8 327.288 85.7709
   1   7   8 280.915 57.0819
   1   7   8 237.143 43.8538
   1   7   8 275.228 58.1470
   1   7   8 275.963 93.6980
   1   7   9 8597.25 196.189
   1   7   9 8584.40 181.177
  -1  -7 -10 47.3883 57.9001
  -1  -7 -10 112.376 77.2133
   1   7  10 68.2663 37.8895
  -1  -7 -11 16854.8 277.503
  -1  -7 -11 16549.2 307.575
  -1  -7 -12 1449.51 84.4144
   1   7  12 1484.43 106.702
  -1  -7 -12 1490.38 93.1971
  -1  -7 -13 245.134 37.8148
   1   7  13 160.603 29.2784
   1   7  14 3680.61 74.5729
   1   7  14 4843.10 121.652
   1   8 -15 119.655 67.0120
   1   8 -15 153.502 50.6504
   1   8 -14-1.75622 89.9450
   1   8 -14 20.0318 67.5395
  -1  -8  13 20715.8 336.686
   1   8 -13 16064.0 391.664
   1   8 -13 21864.4 365.240
  -1  -8  13 28268.4 304.326
   1   8 -13 21089.5 420.585
   1   8 -13 24319.2 386.307
   1   8 -12 5279.79 248.519
   1   8 -12 4030.19 225.025
  -1  -8  11 1630.58 158.058
   1   8 -11 1132.59 164.275
   1   8 -10 581.006 143.749
  -1  -8  10 697.984 131.248
  -1  -8  10 959.050 79.3571
   1   8  -9 16139.8 442.998
  -1  -8   9 18420.2 294.235
   1   8  -8 1216.72 163.104
  -1  -8   8 885.091 79.5419
   1   8  -7 4920.91 255.657
  -1  -8   7 5970.17 176.369
   1   8  -7 5775.87 162.662
  -1  -8   7 6270.34 171.920
  -1  -8   7 4878.74 211.442
  -1  -8   6 21939.4 306.544
  -1  -8   6 21910.7 309.851
   1   8  -6 21575.1 302.736
  -1  -8   6 22860.1 400.523
   1   8  -6 20629.8 287.623
   1   8  -6 23941.7 470.400
  -1  -8   5 31164.4 349.313
   1   8  -5 29428.3 489.765
   1   8  -5 31257.8 363.655
   1   8  -5 28862.4 356.545
  -1  -8   5 30427.4 447.079
   1   8  -4 72.0701 51.0615
  -1  -8   4 18.2630 68.6178
   1   8  -4 43.9772 40.8716
  -1  -8   4 61.6124 42.5323
   1   8  -4 43.8150 45.1154
   1   8  -4 29.2996 89.0596
  -1  -8   3 4102.21 170.196
   1   8  -3 4238.58 149.397
  -1  -8   3 3851.16 131.459
   1   8  -3 4062.07 135.365
   1   8  -3 3784.98 187.855
   1   8  -3 4343.38 151.979
   1   8  -2 1888.30 109.082
  -1  -8   2 1965.88 98.6387
  -1  -8   2 1562.87 109.023
   1   8  -2 1818.28 103.180
   1   8  -2 1863.29 93.6523
  -1  -8   1 38993.6 461.189
   1   8  -1 39815.9 419.725
   1   8   0 2834.13 120.904
  -1  -8   0 2598.44 131.579
   1   8   1 36861.1 435.649
   1   8   1 40183.5 422.145
  -1  -8  -1 39849.8 469.533
   1   8   1 40677.5 436.727
  -1  -8  -1 37803.3 413.648
  -1  -8  -2 55105.4 510.906
  -1  -8  -2 52030.4 539.834
   1   8   2 51343.7 512.677
   1   8   2 50885.3 489.658
   1   8   2 52115.8 482.196
  -1  -8  -2 56216.8 549.757
  -1  -8  -3 22501.5 351.704
  -1  -8  -3 22563.1 333.778
  -1  -8  -3 21975.9 362.609
   1   8   3 23001.2 326.406
   1   8   3 21741.6 339.166
   1   8   3 21358.2 328.582
  -1  -8  -4 16250.9 288.977
  -1  -8  -4 16184.3 306.233
   1   8   4 14480.9 287.245
  -1  -8  -4 15257.9 309.477
   1   8   4 14236.2 262.520
   1   8   4 16193.9 292.490
   1   8   5 70.1086 59.1054
  -1  -8  -5 40.2654 56.9428
   1   8   5 3.33040 51.0475
   1   8   5 12.4436 59.3887
  -1  -8  -5-37.9840 73.5045
  -1  -8  -6 1435.64 106.311
  -1  -8  -6 1383.68 119.270
   1   8   6 1305.78 67.8485
   1   8   6 1459.48 96.1679
   1   8   6 1481.63 98.2579
   1   8   6 1204.58 109.279
  -1  -8  -7 28.7520 68.8709
  -1  -8  -7 102.907 62.5228
   1   8   7 159.789 51.0569
   1   8   7 141.785 33.2761
   1   8   7 23.1022 71.7403
   1   8   8 3983.99 174.102
  -1  -8  -8 4351.35 165.519
   1   8   8 4332.33 146.261
  -1  -8  -9 1183.72 96.3833
   1   8   9 1161.12 112.119
  -1  -8  -9 1194.78 113.293
   1   8   9 1392.06 72.8320
  -1  -8 -10 1870.66 102.368
   1   8  10 2096.90 83.2767
  -1  -8 -10 1708.27 115.933
   1   8  11 199.571 33.0137
  -1  -8 -11 105.004 45.7379
  -1  -8 -11 51.9127 52.6523
   1   8  12 3473.58 85.3574
  -1  -8 -12 3266.93 115.073
   1   8  13 204.428 45.6095
   1   9 -14 602.007 94.4687
   1   9 -14 767.872 71.5617
  -1  -9  13 117.842 65.7687
   1   9 -13 146.370 67.7546
   1   9 -13 116.481 98.2210
  -1  -9  13 160.327 35.6836
  -1  -9  12 461.546 89.4789
   1   9 -12 294.132 98.9679
   1   9 -12 410.513 119.606
  -1  -9  12 558.852 55.7840
  -1  -9  11 2099.43 166.104
  -1  -9  11 3028.60 119.317
   1   9 -11 1473.22 159.203
  -1  -9  11 2362.72 149.699
   1   9 -10 9128.87 335.490
  -1  -9  10 12792.2 241.557
   1   9  -9 2204.82 210.989
  -1  -9   9 1083.00 88.8880
   1   9  -8 629.752 165.334
   1   9  -8 405.183 56.9992
  -1  -9   8 448.644 120.413
  -1  -9   8 418.578 66.5367
   1   9  -7 4412.40 250.706
  -1  -9   7 5652.06 171.895
   1   9  -7 4943.73 157.938
  -1  -9   7 5158.05 225.624
  -1  -9   6 1230.58 134.941
  -1  -9   6 1939.23 109.333
  -1  -9   6 1774.85 101.117
   1   9  -6 1643.51 95.5033
   1   9  -6 1458.20 91.8558
   1   9  -6 1058.34 150.275
   1   9  -5 156.207 54.2657
   1   9  -5 298.521 62.4595
  -1  -9   5 245.298 98.3428
  -1  -9   5 176.289 60.5313
   1   9  -5 267.891 130.823
   1   9  -4 1871.49 107.699
   1   9  -4 1454.57 152.832
  -1  -9   4 1617.87 125.398
   1   9  -3 1694.59 108.090
  -1  -9   3 1286.66 116.551
   1   9  -3 2086.22 108.996
   1   9  -3 1799.86 113.241
   1   9  -3 621.528 124.328
  -1  -9   3 2542.65 119.737
  -1  -9   2 78159.7 711.365
  -1  -9   2 75217.8 605.176
   1   9  -2 77799.8 609.124
   1   9  -2 75734.6 638.429
   1   9  -1 11144.6 232.644
  -1  -9   1 14026.5 303.483
   1   9  -1 11743.8 268.346
   1   9  -1 13497.6 268.933
  -1  -9   0 29630.3 431.263
   1   9   0 29653.4 390.968
  -1  -9  -1 9903.02 254.968
   1   9   1 9954.29 234.858
   1   9   1 9217.18 223.635
   1   9   1 9313.97 241.519
  -1  -9  -2 13640.2 268.370
  -1  -9  -2 13749.5 298.969
   1   9   2 14619.4 288.570
  -1  -9  -2 15883.0 318.334
   1   9   2 15318.3 301.509
   1   9   2 14364.9 273.816
  -1  -9  -3 8295.96 233.785
   1   9   3 7805.66 218.700
  -1  -9  -3 7261.52 227.951
   1   9   3 6758.57 194.243
   1   9   3 7450.81 212.541
  -1  -9  -3 6878.99 199.246
   1   9   4 338.787 78.7982
  -1  -9  -4 142.522 61.1348
   1   9   4 349.476 67.6561
  -1  -9  -4 333.817 85.3100
  -1  -9  -4 432.765 75.5209
   1   9   4 195.984 67.8692
   1   9   5 27182.3 376.171
   1   9   5 26119.7 373.971
  -1  -9  -5 25176.6 423.580
   1   9   5 24291.8 388.094
   1   9   6 8907.35 240.427
   1   9   6 9847.47 228.929
  -1  -9  -6 9505.07 265.787
  -1  -9  -6 8564.24 226.556
   1   9   6 9253.84 217.383
   1   9   7 2332.61 114.038
  -1  -9  -7 2372.60 147.137
  -1  -9  -7 2371.95 127.022
   1   9   7 2288.23 109.262
   1   9   7 2547.64 142.718
   1   9   8 528.877 92.0827
   1   9   8 510.543 60.6491
  -1  -9  -8 531.261 88.9508
  -1  -9  -8 618.330 77.1419
  -1  -9  -9 987.138 81.2875
   1   9   9 779.236 93.6262
  -1  -9  -9 824.793 94.7202
  -1  -9 -10 381.430 56.6176
   1   9  10 365.941 73.5239
  -1  -9 -10 441.109 69.7207
  -1  -9 -11 1442.93 73.0073
   1   9  11 1331.61 91.2394
  -1  -9 -11 1364.30 83.3380
  -1  -9 -12 1212.33 55.4592
  -1 -10  13 2465.00 109.696
   1  10 -13 2158.28 98.5902
   1  10 -12 607.189 72.6881
   1  10 -12 688.715 79.4322
   1  10 -12 442.934 96.2418
  -1 -10  12 726.085 85.6268
   1  10 -12 603.249 113.443
  -1 -10  11 310.581 101.128
   1  10 -11 172.689 99.6961
  -1 -10  11 325.124 86.4638
  -1 -10  10 3049.74 120.722
  -1 -10  10 2643.02 155.056
  -1 -10   9 619.452 71.3312
   1  10  -9 710.627 159.687
  -1 -10   8 664.053 78.5826
  -1 -10   8 473.911 129.795
   1  10  -8 323.690 148.204
  -1 -10   7 2463.48 125.802
  -1 -10   7 2217.98 168.401
   1  10  -7 2327.90 117.817
   1  10  -7 2157.88 211.106
  -1 -10   6 41.5687 52.4507
   1  10  -6 67.4579 52.8923
   1  10  -6 172.715 125.133
   1  10  -6 125.219 52.0300
  -1 -10   6 123.164 97.7674
   1  10  -5 35838.6 426.477
  -1 -10   5 39551.7 459.719
   1  10  -5 37788.5 440.252
  -1 -10   5 38313.2 545.246
   1  10  -5 35102.3 599.681
   1  10  -4 320.487 130.880
   1  10  -4 736.698 79.6375
  -1 -10   4 850.635 87.0479
  -1 -10   4 459.479 96.6866
   1  10  -4 561.137 78.8090
  -1 -10   3 1804.49 140.510
   1  10  -3 1556.86 114.989
  -1 -10   3 1447.60 106.351
   1  10  -3 1663.71 103.544
  -1 -10   2 1099.07 121.948
   1  10  -2 1046.99 104.481
  -1 -10   2 892.969 85.6838
   1  10  -2 964.921 88.8607
   1  10  -2 1309.05 105.725
   1  10  -2 1098.89 155.003
  -1 -10   1 9774.08 273.816
   1  10  -1 8953.65 239.713
   1  10  -1 9194.89 235.227
   1  10  -1 8335.58 222.127
   1  10   0 1015.04 92.3192
  -1 -10   0 1149.86 116.029
  -1 -10  -1 1949.30 133.255
   1  10   1 2051.40 119.402
   1  10   1 2066.50 135.400
   1  10   1 2178.72 124.922
  -1 -10  -2 1744.51 123.589
   1  10   2 1761.40 126.454
   1  10   2 1901.35 122.195
   1  10   2 1769.50 118.388
   1  10   3 11335.8 267.765
  -1 -10  -3 11025.3 283.936
  -1 -10  -3 11248.9 276.027
   1  10   3 10645.6 247.865
  -1 -10  -4 22966.5 367.495
   1  10   4 21885.2 351.670
   1  10   4 21758.1 372.414
   1  10   4 20843.6 345.212
  -1 -10  -4 22352.6 374.774
  -1 -10  -4 21011.5 389.998
   1  10   5 21342.7 368.608
  -1 -10  -5 21585.9 396.239
   1  10   6 213.765 59.1390
  -1 -10  -6 175.322 63.5544
  -1 -10  -6 283.276 82.2497
   1  10   6 293.782 83.8695
   1  10   6 192.680 58.7345
  -1 -10  -7 1010.66 103.359
   1  10   7 995.942 77.1033
   1  10   7 1145.00 104.311
   1  10   7 971.248 74.6319
  -1 -10  -7 849.920 82.2470
   1  10   8 394.400 52.3636
  -1 -10  -8 397.395 76.2557
   1  10   8 434.885 80.1572
  -1 -10  -8 373.112 61.6458
  -1 -10  -9 1242.09 79.8698
   1  10   9 1020.02 90.8071
  -1 -10  -9 1125.15 91.9390
  -1 -10 -10 2553.73 110.614
  -1 -10 -10 2762.62 99.8110
   1  10  10 2558.72 116.440
  -1 -10 -11 5128.38 106.494
   1  10  11 4664.83 129.120
   1  10  12 5146.96 112.360
   1  11 -13-21.8226 54.3867
  -1 -11  12 40.8902 51.4319
   1  11 -11 1632.42 131.059
  -1 -11  11 3181.31 100.340
  -1 -11  11 2527.81 121.807
   1  11 -11 1407.24 85.4326
  -1 -11  10 3033.44 110.263
  -1 -11  10 2526.26 142.723
  -1 -11   9 95.7727 49.3378
   1  11  -9 65.0615 121.626
  -1 -11   9 19.7883 97.1381
   1  11  -8 16356.3 438.227
  -1 -11   8 18450.8 392.067
   1  11  -7 3522.40 136.676
  -1 -11   7 3379.38 195.094
  -1 -11   7 3867.29 150.113
   1  11  -6 2891.43 128.770
  -1 -11   6 3077.10 190.093
   1  11  -6 2580.87 121.725
  -1 -11   6 3018.88 137.173
   1  11  -6 3326.01 233.683
   1  11  -5 3618.85 146.031
   1  11  -5 3406.70 143.067
   1  11  -5 3912.57 241.712
  -1 -11   5 3714.77 152.261
  -1 -11   5 3719.52 201.603
   1  11  -4 4972.85 255.838
   1  11  -4 5645.33 183.630
  -1 -11   4 6546.58 205.251
  -1 -11   4 5677.95 229.123
   1  11  -4 6082.23 191.365
   1  11  -3 3013.52 140.318
  -1 -11   3 3244.21 152.784
   1  11  -3 2803.88 204.401
   1  11  -3 2920.39 142.911
  -1 -11   3 2611.52 164.357
   1  11  -2 4780.13 171.647
   1  11  -2 4210.80 175.165
   1  11  -2 4046.97 233.530
  -1 -11   2 4488.04 199.374
  -1 -11   1 4510.28 200.074
   1  11  -1 4342.77 171.141
   1  11  -1 4767.93 172.851
   1  11  -1 4134.45 171.075
  -1 -11   0 5829.91 218.659
   1  11   0 5748.94 192.597
  -1 -11  -1 1236.99 103.423
   1  11   1 919.706 94.0790
  -1 -11  -1 886.131 103.405
   1  11   1 909.847 104.592
   1  11   2 19432.4 343.743
   1  11   2 18047.7 317.724
  -1 -11  -2 17503.8 344.479
   1  11   2 18283.9 330.764
  -1 -11  -2 19955.5 349.913
  -1 -11  -3 22852.8 369.198
   1  11   3 20675.7 347.516
  -1 -11  -3 20098.7 392.449
  -1 -11  -3 21490.0 365.495
   1  11   3 20121.3 329.646
   1  11   3 22180.2 366.106
   1  11   4 7176.12 199.932
   1  11   4 7917.65 228.203
  -1 -11  -4 8735.39 227.753
  -1 -11  -4 8078.21 252.021
   1  11   4 7929.96 214.564
  -1 -11  -5 79.2094 63.6186
   1  11   5 51.8473 54.0143
  -1 -11  -5 67.9780 73.9719
   1  11   5 42.4596 51.0200
   1  11   5 56.4025 62.4993
  -1 -11  -6 792.924 82.3211
   1  11   6 874.951 75.8552
   1  11   6 717.188 72.3856
   1  11   6 902.041 92.1792
  -1 -11  -6 822.495 96.6721
   1  11   7 4648.37 138.958
  -1 -11  -7 4620.55 171.094
   1  11   7 3961.33 123.229
   1  11   7 4274.91 157.790
  -1 -11  -7 5116.72 157.466
  -1 -11  -8 4606.27 157.281
   1  11   8 4528.57 150.234
   1  11   8 4711.74 121.911
  -1 -11  -9 1889.30 79.9995
   1  11   9 1818.71 92.2961
  -1 -11 -10 8013.16 126.148
   1  11  10 8179.14 158.982
   1  11  11 3407.06 86.4963
  -1 -12  11 1960.04 66.4527
  -1 -12  11 1820.48 92.0012
  -1 -12  10 359.128 44.2405
   1  12 -10 126.156 74.8184
  -1 -12  10 282.062 66.6442
  -1 -12  10 275.757 82.3091
  -1 -12   9 1450.44 79.5776
  -1 -12   9 1625.68 129.403
  -1 -12   8 1418.27 128.376
   1  12  -8 854.091 146.785
  -1 -12   7 57.6708 52.2083
   1  12  -7 68.9657 126.578
   1  12  -7 41.0892 42.3006
  -1 -12   7 54.3287 88.6910
   1  12  -6 1010.45 79.1265
  -1 -12   6 1062.31 130.230
  -1 -12   6 1063.41 88.4178
   1  12  -6 1018.11 80.2702
   1  12  -6 1092.41 162.721
   1  12  -5 7029.25 192.771
  -1 -12   5 6398.20 243.328
   1  12  -5 5854.34 276.820
  -1 -12   5 7611.71 202.263
   1  12  -5 6275.40 181.481
   1  12  -4 1061.90 91.1422
  -1 -12   4 894.486 89.1486
   1  12  -4 983.338 89.6604
   1  12  -3 20530.1 336.169
  -1 -12   3 25350.0 377.381
   1  12  -3 23832.2 360.136
  -1 -12   3 22171.7 408.680
   1  12  -3 19194.4 447.767
   1  12  -2 51.9403 70.5854
   1  12  -2 122.105 131.145
   1  12  -2 32.9818 61.3285
  -1 -12   2 55.8768 85.7656
  -1 -12   1 41560.8 534.360
   1  12  -1 42020.7 495.976
   1  12  -1 40617.9 475.109
   1  12   0 557.673 87.0216
  -1 -12   0 536.150 94.9010
  -1 -12  -1 4763.16 186.913
   1  12   1 4688.50 169.405
   1  12   1 5053.10 182.346
  -1 -12  -2 2333.00 133.999
   1  12   2 2484.01 127.828
   1  12   2 2590.96 133.840
   1  12   2 2513.83 131.354
   1  12   3 14470.4 282.538
   1  12   3 14242.7 272.963
   1  12   3 14230.2 269.135
   1  12   4 3451.99 136.295
   1  12   4 3563.87 144.012
   1  12   4 3426.52 136.866
  -1 -12  -4 3579.13 139.268
   1  12   5 6891.47 175.951
   1  12   5 7012.70 188.511
   1  12   6 1069.44 72.2018
   1  12   6 1062.91 83.2963
   1  12   7 13938.8 233.150
   1  12   7 13549.7 199.173
   1  12   8 139.348 41.4275
  -1 -12  -9 134.114 23.1246
  -1 -13  10 650.530 58.0227
  -1 -13  10 547.452 35.4322
  -1 -13   9 47.9728 53.4515
  -1 -13   9 37.0439 62.1616
   1  13  -9-2.74368 63.4875
  -1 -13   9 144.897 32.1466
  -1 -13   8 272.589 45.7105
   1  13  -8 202.561 98.0396
  -1 -13   8 200.667 73.9312
  -1 -13   7 14.9416 38.5022
   1  13  -7 48.6753 105.903
  -1 -13   7 56.6415 74.7934
   1  13  -6 19713.4 270.886
   1  13  -6 14288.0 367.825
  -1 -13   6 16858.5 326.726
  -1 -13   6 22841.5 301.881
  -1 -13   5 329.163 58.4237
  -1 -13   5 363.148 93.7989
   1  13  -5 380.246 131.704
   1  13  -5 300.783 53.8028
   1  13  -5 312.817 56.5797
   1  13  -4 2301.56 111.165
  -1 -13   4 2389.46 115.509
   1  13  -4 2405.73 114.842
  -1 -13   4 2584.15 150.916
   1  13  -4 2352.56 188.513
   1  13  -3 13151.5 253.219
   1  13  -3 11791.1 242.752
   1  13  -3 9694.81 325.766
  -1 -13   3 14013.9 259.057
  -1 -13   3 10838.3 270.309
   1  13  -2 5615.84 171.637
   1  13  -2 5627.70 175.011
  -1 -13   2 5383.11 196.638
   1  13  -2 5071.95 240.207
  -1 -13   1 188.187 76.3402
   1  13  -1 201.856 121.175
   1  13  -1 204.058 70.4956
   1  13  -1 114.676 60.1511
  -1 -13   0 1790.63 117.727
  -1 -13   0 1980.34 110.059
   1  13   0 1759.57 157.052
   1  13   0 1657.94 103.965
   1  13   1 3996.13 151.670
  -1 -13  -1 3446.84 144.558
   1  13   2 7075.37 186.150
   1  13   2 6615.43 175.997
   1  13   3 94.8709 53.7737
   1  13   3 75.2692 47.4507
  -1 -13  -3 24.7448 43.2029
   1  13   3 118.279 48.5212
   1  13   4 15821.1 246.110
   1  13   4 15331.4 238.136
   1  13   5 1597.34 80.3383
   1  13   5 1722.12 85.4391
  -1 -13  -6 329.694 39.9554
   1  13   6 274.595 38.0481
   1  13   6 181.268 33.8617
   1  13   6 197.815 40.8348
   1  13   7 211.960 27.1165
   1  13   7 188.200 32.6426
   1  13   8 963.889 64.9489
  -1 -14   8 1350.77 54.6318
  -1 -14   8 1068.80 67.5992
  -1 -14   7 287.350 60.6007
   1  14  -7 143.177 72.5602
  -1 -14   6 347.315 44.5534
  -1 -14   6 374.197 69.4080
   1  14  -5 8.11018 89.4999
   1  14  -5 16.3540 32.2023
   1  14  -5 20.6673 31.7577
  -1 -14   5 34.6557 55.9832
  -1 -14   5 96.6813 38.6456
   1  14  -4 307.803 109.694
   1  14  -4 419.823 51.4278
  -1 -14   4 347.400 70.4771
   1  14  -4 413.813 53.5356
   1  14  -3 1487.18 84.2775
  -1 -14   3 1865.96 90.7291
   1  14  -3 1607.40 84.3355
  -1 -14   3 1167.31 94.8052
   1  14  -3 907.520 125.860
   1  14  -2 686.472 66.3001
  -1 -14   2 569.436 77.1343
   1  14  -2 514.421 115.688
   1  14  -2 615.367 68.9112
   1  14  -1 15215.9 246.605
   1  14  -1 14680.7 239.312
   1  14   0 849.006 70.2972
   1  14   0 355.646 104.025
   1  14   1 1208.65 82.1137
  -1 -14  -1 1334.85 79.3114
  -1 -14  -2 588.500 56.3570
   1  14   2 436.228 54.5552
   1  14   2 468.786 56.3768
   1  14   3 3181.83 106.112
   1  14   3 3329.85 105.949
   1  14   4 315.842 39.8939
   1  14   4 211.311 37.1047
   1  14   4 202.122 68.5883
   1  14   5 639.820 69.6921
   1  14   5 702.139 43.7204
   1  14   5 1202.26 54.9033
  -1 -14  -5 1504.10 60.1418
  -1 -15   5 25.5506 19.3600
   1  15  -4 1064.71 93.6554
   1  15  -3 4581.64 107.371
   1  15  -3 5161.58 112.109
   1  15  -2 3469.95 150.014
   1  15  -2 4558.18 111.783
   1  15  -1 356.984 43.9524
   1  15  -1 356.403 81.4791
  -1 -15   1 406.644 40.3311
   1  15  -1 351.618 39.5615
  -1 -15   0 18.3966 25.5912
   1  15   0 20.4965 31.7387
   1  15   0 47.0748 63.8410
   1  15   0 7.41998 28.0362
   1  15   1 3758.86 98.9443
   1  15   1 2844.95 128.428
  -1 -15  -2 144.405 25.0726
   1  15   2 141.513 30.1099
   1  15   2 142.451 28.2640
  -2  16   3 1024.72 47.7327
   2 -16  -1 26.2090 33.9502
  -2  16   1 39.8824 29.1697
  -2  16   0 1176.16 51.7787
   2 -16   0 1242.46 72.9280
  -2  16  -1 207.154 32.8603
   2 -16   1 252.146 49.8441
   2 -16   2 451.601 56.3357
  -2  15   6 3161.51 81.2389
  -2  15   5 275.141 35.9858
  -2  15   5 205.241 62.1927
  -2  15   4 61.9586 62.3361
  -2  15   4 106.415 36.6573
  -2  15   4 87.2651 36.4490
   2 -15  -3 1988.02 70.1416
  -2  15   3 1941.17 85.5678
  -2  15   3 1557.49 81.2184
  -2  15   3 1190.89 104.231
   2 -15  -3 1487.79 90.9070
  -2  15   2 18.1876 68.9519
   2 -15  -2 96.0804 30.9650
   2 -15  -2 26.5099 52.5524
  -2  15   2 55.6285 38.0652
  -2  15   1 239.140 56.5371
  -2  15   1 261.806 47.3889
   2 -15  -1 389.361 43.9365
   2 -15  -1 228.295 66.3125
  -2  15   1 147.485 79.1705
  -2  15   0 2389.43 105.695
  -2  15   0 1425.38 118.338
  -2  15   0 2276.58 93.2695
   2 -15   0 3086.22 100.885
   2 -15   0 2076.82 119.809
  -2  15  -1 53.8906 45.1584
  -2  15  -1 49.3659 35.1792
   2 -15   1 88.6456 68.0301
   2 -15   1 25.3402 34.6486
  -2  15  -1 81.5583 72.6749
  -2  15  -2 4293.75 124.914
   2 -15   2 4482.09 166.334
  -2  15  -2 4308.82 115.407
  -2  15  -3 991.575 64.6810
   2 -15   3 1183.25 102.594
   2 -15   4 274.902 75.7286
   2 -15   4 519.071 51.5362
   2 -15   5 432.738 47.2922
   2 -15   6 1053.26 83.1793
   2 -15   6 1423.74 64.3669
   2 -15   7 1158.72 53.9584
   2 -15   7 752.877 68.0547
  -2  14   8 1022.70 49.4800
  -2  14   7 2749.71 90.4603
  -2  14   7 1158.28 54.1233
   2 -14  -6 2550.31 107.408
  -2  14   6 2878.65 100.596
  -2  14   5 405.385 54.9833
   2 -14  -5 476.711 68.0404
  -2  14   5 469.203 57.9473
   2 -14  -5 526.140 44.7073
   2 -14  -4 148.277 64.3003
  -2  14   4 171.326 57.3346
   2 -14  -4 348.729 44.1682
   2 -14  -3 2465.75 137.497
  -2  14   3 2831.14 118.324
  -2  14   3 2552.71 123.063
   2 -14  -2 866.382 70.3946
   2 -14  -2 1063.93 111.486
  -2  14   2 890.561 77.0906
  -2  14   1 18269.2 291.810
   2 -14  -1 16730.3 337.262
  -2  14   1 15084.5 285.178
   2 -14  -1 21568.3 295.161
  -2  14   1 12911.1 327.381
  -2  14   0 5.01704 90.9815
   2 -14   0 593.792 67.2339
  -2  14   0 243.874 75.0688
  -2  14   0 381.498 63.0773
   2 -14   0 179.012 88.8861
   2 -14   1 3265.81 174.722
  -2  14  -1 3429.28 146.073
  -2  14  -1 3268.43 124.900
  -2  14  -2 477.196 58.7352
  -2  14  -2 444.748 73.1548
   2 -14   2 341.762 100.167
  -2  14  -2 181.002 98.2242
   2 -14   3 1576.89 133.737
  -2  14  -3 1377.24 131.570
  -2  14  -3 1547.49 82.7990
   2 -14   3 1668.42 96.8382
  -2  14  -3 1551.62 95.5014
  -2  14  -4 3722.96 123.341
   2 -14   4 5163.21 155.032
   2 -14   5 9550.50 198.447
   2 -14   6 56.9356 45.7962
   2 -14   6 89.4759 78.7558
   2 -14   7 6611.72 150.678
   2 -14   7 5481.01 182.351
   2 -14   8 1465.85 72.5622
   2 -14   8 1529.37 99.8556
   2 -14   9 401.369 58.5768
  -2  13   9 116.012 29.1189
   2 -13  -9 120.497 44.3659
   2 -13  -8 7106.85 176.666
  -2  13   8 6686.74 145.502
   2 -13  -7 3811.07 145.759
  -2  13   7 3429.78 123.054
   2 -13  -7 3796.07 141.576
  -2  13   6 19101.2 291.524
   2 -13  -6 19173.4 324.318
   2 -13  -6 21995.4 264.588
   2 -13  -6 17331.9 311.733
  -2  13   6 14899.2 247.551
   2 -13  -5 2212.08 129.180
  -2  13   5 2115.10 117.788
   2 -13  -5 2094.67 97.1845
  -2  13   5 2203.09 115.242
  -2  13   4 8051.36 217.751
   2 -13  -4 8044.83 244.181
   2 -13  -4 8150.38 233.809
  -2  13   3 1493.62 119.184
   2 -13  -3 1199.46 87.1155
  -2  13   3 1275.17 102.406
   2 -13  -2 9198.58 271.477
  -2  13   2 8773.82 229.811
   2 -13  -1 4613.38 160.712
  -2  13   1 4116.25 161.746
   2 -13   0 2056.63 156.762
  -2  13   0 1852.11 112.265
   2 -13   0 2163.59 117.370
  -2  13  -1 1518.94 102.772
   2 -13   1 1244.54 140.707
  -2  13  -1 1359.85 122.159
  -2  13  -2 26189.5 359.934
  -2  13  -2 25795.3 401.119
   2 -13   2 26321.0 370.132
   2 -13   2 26052.7 466.514
  -2  13  -3 118.829 48.9470
   2 -13   3 273.922 67.2114
  -2  13  -3 90.5590 66.3903
  -2  13  -3 27.5630 96.1523
   2 -13   4 5882.37 180.151
   2 -13   4 5858.97 157.927
   2 -13   5 2511.00 109.771
  -2  13  -5 1770.61 94.2780
   2 -13   5 2851.80 130.172
   2 -13   5 1702.35 151.679
   2 -13   6 5696.40 155.470
   2 -13   6 6118.52 232.538
   2 -13   6 6435.28 180.122
   2 -13   7 891.861 71.5989
   2 -13   7 1096.06 86.4451
   2 -13   8 39.2171 78.1784
   2 -13   8 5.92563 54.5523
   2 -13   9 922.436 73.9948
   2 -13   9 989.767 98.0587
   2 -13  10 3452.17 102.487
   2 -12 -11 22.9854 32.2688
  -2  12  10 14191.7 189.084
   2 -12  -9 6355.33 167.561
  -2  12   9 6615.85 150.801
  -2  12   8 447.177 51.4604
   2 -12  -8 709.980 87.0160
  -2  12   8 648.322 68.2528
  -2  12   8 876.952 69.3615
   2 -12  -8 1007.93 92.6242
   2 -12  -7 9548.48 249.377
  -2  12   7 9876.38 222.640
   2 -12  -7 9429.17 247.687
   2 -12  -6 13570.0 305.351
  -2  12   6 13588.2 269.389
   2 -12  -6 14455.0 236.750
  -2  12   6 13574.1 270.410
   2 -12  -6 13314.9 306.001
  -2  12   5 32.4530 73.2788
   2 -12  -5 48.1282 83.3379
   2 -12  -5 17.0938 73.6718
  -2  12   5 45.8289 66.5035
   2 -12  -5 71.5455 42.2447
   2 -12  -4 1600.58 96.9999
  -2  12   4 1243.84 115.641
   2 -12  -4 1214.42 131.677
   2 -12  -4 1360.39 120.366
  -2  12   3 9.48144 60.4447
   2 -12  -3 10.8003 85.4126
   2 -12  -3 8.50116 46.5289
   2 -12  -3-31.2506 72.9749
   2 -12  -2 258.613 101.143
  -2  12   2 478.844 83.3941
   2 -12  -2 411.216 89.1503
  -2  12   1 2814.50 142.333
   2 -12  -1 3246.80 143.663
   2 -12   0 836.900 85.1695
  -2  12   0 596.049 81.1892
   2 -12   1 10126.0 242.795
   2 -12   1 9759.77 301.645
  -2  12  -1 9999.57 239.789
  -2  12  -2 10696.3 236.335
   2 -12   2 10858.0 247.683
  -2  12  -2 11759.9 285.531
  -2  12  -2 9889.23 313.954
   2 -12   2 11544.1 230.984
  -2  12  -3 356.652 117.476
   2 -12   3 162.321 65.8587
  -2  12  -3 233.324 83.6513
   2 -12   3 196.758 56.0688
  -2  12  -3 212.591 55.3233
   2 -12   4 8306.33 200.476
  -2  12  -4 7695.36 218.398
   2 -12   4 7649.62 269.860
   2 -12   4 8280.49 216.534
  -2  12  -4 8070.38 195.851
   2 -12   5 5798.87 174.804
   2 -12   5 6094.72 192.940
   2 -12   5 5735.24 238.435
   2 -12   6 2698.84 127.645
   2 -12   6 2524.74 176.163
   2 -12   6 2676.28 135.497
   2 -12   7 22623.7 328.617
   2 -12   7 22780.3 343.303
   2 -12   8 13.2071 63.5525
   2 -12   8 12.3218 91.4759
   2 -12   8 20.2916 57.7296
   2 -12   9 736.732 81.9058
   2 -12   9 690.142 103.035
   2 -12  10 1270.96 89.7035
   2 -12  10 1320.49 109.054
  -2  12 -11 2268.76 124.417
   2 -12  11 4301.82 114.680
   2 -12  12 1923.45 66.1486
  -2  11  12 726.127 49.9906
   2 -11 -12 893.942 62.3611
   2 -11 -11 3633.70 130.693
  -2  11  11 3610.74 111.032
   2 -11 -10 1082.96 82.7650
  -2  11  10 953.278 67.3121
  -2  11  10 1106.01 78.9491
  -2  11   9 655.971 73.8155
  -2  11   9 894.206 74.0025
   2 -11  -9 707.314 88.2430
  -2  11   8 337.547 55.7161
  -2  11   8 453.161 73.0846
   2 -11  -8 477.419 87.3314
   2 -11  -8 401.870 95.3464
  -2  11   8 460.619 70.5921
  -2  11   7 86.9193 59.1203
  -2  11   7 49.4373 61.4303
   2 -11  -7 32.0439 78.9808
   2 -11  -7 40.5014 81.8362
  -2  11   7 94.2898 54.6437
   2 -11  -7 34.1447 35.7551
   2 -11  -6 12309.7 311.979
  -2  11   6 12124.2 254.480
  -2  11   6 11733.3 264.493
   2 -11  -5 6077.08 229.578
   2 -11  -5 5534.85 209.682
   2 -11  -5 5877.93 171.139
   2 -11  -4 1365.71 93.2644
   2 -11  -4 1150.11 115.867
   2 -11  -3 2832.81 157.056
   2 -11  -3 3197.57 133.349
  -2  11   3 2764.46 146.685
   2 -11  -3 3071.61 174.798
   2 -11  -2 17832.0 351.089
   2 -11  -2 17761.2 384.613
  -2  11   1 16070.5 306.224
   2 -11  -1 15474.9 320.014
  -2  11   0 2375.44 127.410
   2 -11   0 2286.82 120.336
   2 -11   0 2435.63 111.366
   2 -11   0 2454.71 163.838
   2 -11   1 411.058 61.5549
  -2  11  -1 265.638 62.3500
   2 -11   2 6164.94 174.273
  -2  11  -2 6630.12 189.105
   2 -11   2 6126.04 186.857
  -2  11  -2 6881.66 262.833
   2 -11   3 1834.01 108.243
   2 -11   3 1567.11 147.517
   2 -11   3 1951.35 114.370
  -2  11  -3 1958.01 107.323
  -2  11  -3 1855.98 157.347
   2 -11   4 12741.5 252.642
   2 -11   4 12594.4 337.285
  -2  11  -4 12370.9 275.144
   2 -11   4 13212.7 269.512
  -2  11  -4 12875.4 242.086
  -2  11  -5 9546.41 309.544
  -2  11  -5 9816.77 234.632
   2 -11   5 10180.1 231.530
   2 -11   5 9730.67 298.078
   2 -11   5 10095.7 239.767
   2 -11   6 7278.63 262.765
   2 -11   6 8139.57 215.895
   2 -11   7 74.3783 102.487
   2 -11   7 76.2198 66.0808
   2 -11   8 3872.15 159.226
   2 -11   8 3355.99 192.207
   2 -11   9 8562.14 258.915
   2 -11   9 8861.07 237.473
   2 -11  10 712.447 72.5037
   2 -11  10 600.413 82.4655
   2 -11  10 615.759 96.9080
  -2  11 -11 62.4223 80.3882
   2 -11  11 174.568 47.6539
   2 -11  11 93.3951 54.8347
  -2  11 -12 863.424 89.4576
   2 -11  12 2204.07 85.4650
  -2  11 -13-7.58777 39.7804
  -2  10  13 450.127 45.8973
   2 -10 -13 490.336 50.3741
   2 -10 -12 687.257 73.9185
  -2  10  12 527.475 59.6911
  -2  10  11 887.991 81.8365
  -2  10  11 1027.49 67.4291
   2 -10 -11 851.963 78.3436
   2 -10 -11 1037.94 96.3085
  -2  10  10 246.139 55.3474
   2 -10 -10 168.852 67.0396
  -2  10  10 222.939 65.0769
   2 -10  -9 4112.71 177.674
  -2  10   9 4105.20 160.801
  -2  10   8 1292.87 94.1240
  -2  10   8 1323.18 106.394
   2 -10  -8 1265.88 121.702
   2 -10  -7 24570.6 431.345
  -2  10   7 24998.4 377.621
   2 -10  -7 24258.4 429.953
   2 -10  -6 32215.0 487.797
   2 -10  -6 31655.2 494.699
  -2  10   6 32821.7 425.971
   2 -10  -5 662.484 101.598
   2 -10  -5 849.104 80.1514
   2 -10  -5 815.972 108.518
  -2  10   5 696.653 76.7974
   2 -10  -4 326.864 58.2218
   2 -10  -4 524.050 102.165
   2 -10  -4 411.369 86.7897
   2 -10  -3 53.2049 46.4287
   2 -10  -3 40.2175 70.6392
   2 -10  -3 84.0586 84.6568
   2 -10  -2 20965.4 397.324
   2 -10  -2 21119.2 290.870
   2 -10  -1 5333.51 163.109
   2 -10  -1 5614.27 213.890
   2 -10  -1 5792.98 194.954
   2 -10  -1 5956.36 159.568
   2 -10   0 1953.49 105.435
  -2  10   0 1974.22 112.346
   2 -10   0 2128.42 100.396
  -2  10  -1 26455.5 364.894
   2 -10   1 26616.8 336.419
  -2  10  -2 30403.2 384.229
   2 -10   2 30197.5 365.909
   2 -10   3 34857.3 402.928
   2 -10   3 33429.2 498.957
   2 -10   3 35175.9 418.058
  -2  10  -3 33781.7 385.222
   2 -10   4 17738.9 297.386
  -2  10  -4 17878.5 279.380
   2 -10   4 16329.5 362.968
   2 -10   4 16517.0 291.416
  -2  10  -5 987.887 90.4359
   2 -10   5 1186.19 96.0946
   2 -10   5 1196.02 95.7054
  -2  10  -5 872.274 126.671
   2 -10   5 868.590 117.404
   2 -10   6 581.978 81.6758
   2 -10   6 809.030 118.940
   2 -10   6 672.054 82.3586
   2 -10   7 564.676 113.764
   2 -10   7 995.576 98.8207
   2 -10   8 8011.08 223.837
   2 -10   8 7245.58 259.951
   2 -10   9 1838.37 113.927
   2 -10   9 2226.04 133.911
   2 -10   9 2009.30 149.552
   2 -10   9 2006.73 133.192
   2 -10  10 2322.97 155.777
   2 -10  10 2278.93 131.279
   2 -10  11 4798.46 171.377
   2 -10  11 4385.62 183.247
  -2  10 -12-15.8421 76.1569
   2 -10  12 30.6525 43.5805
   2 -10  13 69.7297 33.9607
  -2   9  14 290.602 42.2480
   2  -9 -14 366.570 44.9649
   2  -9 -13 780.194 74.0872
  -2   9  13 794.110 69.7581
  -2   9  12 2763.88 127.840
   2  -9 -12 2538.73 116.917
   2  -9 -11 34375.8 447.039
   2  -9 -11 38934.7 504.358
  -2   9  11 35821.4 382.307
  -2   9  11 39199.6 460.897
   2  -9 -10 2113.61 144.586
  -2   9  10 2010.56 129.155
   2  -9 -10 1750.76 129.734
  -2   9   9 14548.4 311.725
   2  -9  -9 15580.3 349.099
   2  -9  -8 1201.09 81.7664
  -2   9   8 924.124 86.3377
   2  -9  -8 1046.48 122.332
  -2   9   8 1072.15 105.302
   2  -9  -7 90505.7 834.927
   2  -9  -7 91874.3 648.714
   2  -9  -6 18427.6 365.780
   2  -9  -6 18314.7 383.228
  -2   9   6 17799.3 323.589
   2  -9  -5 9741.81 260.254
   2  -9  -5 10017.8 280.200
  -2   9   5 9922.86 234.620
   2  -9  -4 1888.72 126.443
   2  -9  -4 1992.26 136.943
  -2   9   4 1950.23 106.332
   2  -9  -3 19320.3 335.949
   2  -9  -3 21555.3 311.483
   2  -9  -3 20767.6 376.152
   2  -9  -3 19346.0 268.924
   2  -9  -2 75714.6 701.048
   2  -9  -2 77553.7 652.742
   2  -9  -1 6808.60 164.620
   2  -9  -1 6688.85 216.253
   2  -9  -1 6678.84 194.295
   2  -9   0 10719.0 241.157
   2  -9   0 10502.7 208.728
   2  -9   1 2316.84 116.626
   2  -9   1 2703.89 113.679
   2  -9   1 2859.92 110.586
  -2   9  -1 2405.76 112.269
  -2   9  -2 890.117 64.8933
  -2   9  -2 1094.02 77.8523
   2  -9   2 1009.04 75.4219
  -2   9  -3 1792.53 133.620
   2  -9   3 2437.61 112.057
   2  -9   3 2468.45 112.264
  -2   9  -3 2430.48 105.937
  -2   9  -3 2967.00 117.725
   2  -9   3 2013.23 132.273
   2  -9   4 13165.4 243.966
  -2   9  -4 13083.9 316.435
   2  -9   4 13088.9 302.961
   2  -9   4 12916.3 241.836
   2  -9   5 2255.83 112.783
  -2   9  -5 4043.73 196.322
   2  -9   5 3375.80 173.154
   2  -9   5 2348.53 120.185
   2  -9   6 45374.9 470.416
   2  -9   6 47274.8 486.316
   2  -9   7 22277.1 346.983
   2  -9   7 22259.6 413.337
   2  -9   8 5774.88 193.290
   2  -9   8 4771.93 214.547
   2  -9   9 779.621 104.275
   2  -9   9 1010.93 111.176
   2  -9   9 721.033 84.4295
   2  -9  10 6804.50 237.299
   2  -9  10 8243.22 227.365
   2  -9  10 8366.71 211.253
   2  -9  10 6703.33 211.875
   2  -9  11 717.414 94.3880
   2  -9  11 654.980 102.042
   2  -9  11 651.708 76.6125
   2  -9  12 1268.73 87.7668
  -2   9 -12 985.901 117.581
   2  -9  13 3454.65 113.848
  -2   9 -13 1877.36 121.051
   2  -9  14 430.806 44.3721
  -2   8  15 514.351 45.3153
   2  -8 -14 13806.5 231.301
  -2   8  14 14951.4 236.144
   2  -8 -13 2761.73 117.746
  -2   8  13 2854.80 130.402
   2  -8 -12 7591.72 230.939
  -2   8  12 7539.03 216.251
  -2   8  11 615.549 52.8671
   2  -8 -11 637.750 106.015
   2  -8 -11 625.332 101.937
  -2   8  11 679.582 99.7329
   2  -8 -10 15903.5 361.829
  -2   8  10 16476.2 265.473
  -2   8  10 16422.3 333.429
   2  -8 -10 16907.0 364.521
  -2   8   9 1.80807 77.6754
  -2   8   9 56.3288 31.1883
   2  -8  -9 22.0923 88.5145
  -2   8   8 20645.8 375.573
   2  -8  -8 20107.7 399.249
   2  -8  -7 2590.93 169.235
   2  -8  -7 2883.25 168.365
   2  -8  -7 3145.71 122.349
  -2   8   7 2739.06 145.927
  -2   8   6 116596. 794.050
   2  -8  -6 115220. 905.590
   2  -8  -6 114783. 677.280
   2  -8  -5 40633.4 502.652
   2  -8  -5 44070.8 406.902
   2  -8  -5 48623.9 406.668
   2  -8  -5 47515.3 442.878
   2  -8  -5 39985.4 536.045
  -2   8   5 41423.0 460.560
   2  -8  -4 30165.0 420.045
   2  -8  -4 33257.2 365.402
   2  -8  -4 28568.0 441.404
  -2   8   4 29804.7 367.912
   2  -8  -4 34246.4 352.059
   2  -8  -3 5315.87 149.621
   2  -8  -3 5733.11 181.645
   2  -8  -3 5243.26 137.531
   2  -8  -3 5846.69 137.772
   2  -8  -2 6156.96 155.900
   2  -8  -2 6370.88 142.865
   2  -8  -2 6223.16 149.041
   2  -8  -1 188.282 40.4499
   2  -8  -1 186.763 48.9270
   2  -8  -1 110.933 56.9308
   2  -8  -1 218.354 39.6205
  -2   8   1 299.418 36.7646
   2  -8   0 3180.42 110.141
  -2   8   0 3409.78 106.479
   2  -8   0 3272.44 110.967
   2  -8   1 4518.84 129.749
   2  -8   1 4215.77 136.749
   2  -8   1 4614.40 164.896
   2  -8   1 4202.62 125.976
   2  -8   2 76.6109 36.8633
   2  -8   2 75.9761 38.4123
  -2   8  -2 193.847 36.5938
  -2   8  -2 106.669 38.7440
  -2   8  -3 34996.8 353.567
   2  -8   3 35025.9 361.605
  -2   8  -3 34926.7 350.348
   2  -8   3 34321.2 433.014
  -2   8  -3 35123.8 454.694
   2  -8   3 34173.8 359.865
   2  -8   4 107.297 51.3778
   2  -8   4 146.579 44.5478
  -2   8  -4 58.3202 36.7774
   2  -8   5 99783.6 777.940
   2  -8   5 103063. 641.976
  -2   8  -6 69400.4 592.476
   2  -8   6 62595.8 526.100
   2  -8   6 63927.4 537.874
   2  -8   6 67596.9 647.679
   2  -8   7 7741.60 202.746
   2  -8   7 6199.31 220.108
   2  -8   8 16640.7 354.939
   2  -8   8 18865.8 324.548
   2  -8   9 3387.69 154.452
   2  -8   9 3242.79 137.087
   2  -8   9 3755.10 169.373
   2  -8   9 3679.37 180.789
   2  -8  10 340.578 99.7038
   2  -8  10 353.582 88.4678
   2  -8  10 468.198 75.4917
   2  -8  11 2521.22 142.000
   2  -8  11 2799.02 126.981
   2  -8  12 241.587 61.8190
  -2   8 -12 95.3730 88.4607
   2  -8  13 63.2424 44.6035
  -2   8 -13 71.5581 74.7049
   2  -8  14 5438.38 135.154
  -2   8 -15 1418.75 77.9950
   2  -7 -15 4646.33 128.714
  -2   7  15 4925.03 133.851
   2  -7 -14 15.6582 54.4270
  -2   7  14 25.8736 61.6126
  -2   7  14 41.4860 26.1184
   2  -7 -13 195.169 78.4278
   2  -7 -13 73.8862 64.9956
  -2   7  13 94.7788 72.3768
   2  -7 -12 34.1343 83.0725
  -2   7  12 60.1051 82.5283
   2  -7 -12 62.0209 73.4950
  -2   7  12 1.03304 32.9174
   2  -7 -11 326.499 103.108
  -2   7  11 477.373 53.1699
   2  -7 -11 444.586 98.0324
  -2   7  11 321.580 97.7977
   2  -7 -10 697.790 110.845
   2  -7 -10 492.483 93.6629
  -2   7  10 629.236 101.979
   2  -7  -9 5510.38 221.364
  -2   7   9 5881.05 148.717
   2  -7  -9 7276.97 249.210
   2  -7  -9 6626.11 173.863
  -2   7   9 7160.98 226.066
   2  -7  -8 96847.1 640.013
  -2   7   8 99819.9 588.798
   2  -7  -8 86831.1 793.960
  -2   7   8 91236.0 737.798
  -2   7   7 111970. 584.671
   2  -7  -7 116630. 679.899
   2  -7  -7 105118. 832.257
   2  -7  -7 123593. 926.050
  -2   7   7 122636. 822.632
   2  -7  -7 114030. 678.288
   2  -7  -6 1933.98 91.7373
   2  -7  -6 2952.97 159.909
  -2   7   6 2950.63 131.725
   2  -7  -6 2004.27 94.2717
   2  -7  -6 3883.06 169.420
   2  -7  -6 1710.84 79.3321
   2  -7  -5 20808.8 360.031
   2  -7  -5 22123.1 357.854
   2  -7  -5 24190.1 294.911
  -2   7   5 22021.7 318.370
   2  -7  -5 23732.4 293.773
   2  -7  -4 2689.45 127.105
   2  -7  -4 2793.91 96.6407
   2  -7  -4 2492.96 95.1585
   2  -7  -4 2508.57 133.456
  -2   7   4 2671.94 113.200
   2  -7  -4 2466.31 95.0532
  -2   7   3 61522.0 294.331
   2  -7  -3 70861.2 475.962
   2  -7  -3 77503.1 662.654
   2  -7  -3 74538.1 446.186
   2  -7  -3 62512.8 443.796
   2  -7  -3 72903.3 594.258
   2  -7  -2 50768.1 510.051
   2  -7  -2 48115.6 456.314
   2  -7  -2 47128.3 379.438
   2  -7  -2 50654.8 359.963
   2  -7  -2 45894.9 383.634
   2  -7  -1 5682.04 155.797
   2  -7  -1 5388.39 130.402
   2  -7   0 12324.7 213.792
   2  -7   0 12418.0 192.543
   2  -7   0 12029.2 239.478
   2  -7   1 129695. 761.149
  -2   7  -1 127534. 589.803
  -2   7  -2 196720. 789.176
   2  -7   2 194998. 777.470
   2  -7   2 195181. 943.595
   2  -7   3 3932.52 116.166
  -2   7  -3 3820.31 110.667
   2  -7   4 43420.3 464.940
   2  -7   4 44425.0 394.524
   2  -7   5 19901.1 265.459
   2  -7   5 23107.9 350.367
   2  -7   5 20890.1 282.408
  -2   7  -5 22576.8 294.804
   2  -7   6 19094.6 277.711
   2  -7   6 19974.4 339.805
   2  -7   6 22763.7 306.967
  -2   7  -6 23084.0 314.778
  -2   7  -7 5518.92 161.576
   2  -7   7 5221.67 191.899
   2  -7   7 5002.15 158.244
   2  -7   8 7085.46 208.833
   2  -7   8 7193.12 231.364
   2  -7   9 2016.46 127.494
   2  -7   9 2101.53 112.075
   2  -7   9 2134.25 142.266
   2  -7  10 20655.3 360.668
   2  -7  10 20590.1 346.562
   2  -7  11 19631.7 348.235
  -2   7 -11 16814.3 381.741
  -2   7 -12 104.446 90.4676
   2  -7  12-22.2923 55.1381
  -2   7 -13 121.104 75.0774
   2  -7  13 294.090 59.2195
   2  -7  14 2820.32 106.720
   2  -7  15 174.258 34.5723
  -2   7 -15 150.466 53.4171
   2  -6 -16 24.0962 25.8480
  -2   6  16 30.6543 34.1674
  -2   6  15 4256.95 100.820
   2  -6 -15 3933.32 134.607
   2  -6 -14 6581.86 205.698
   2  -6 -14 5655.85 177.923
   2  -6 -13 1873.37 140.164
  -2   6  13 1687.60 88.0123
   2  -6 -13 1825.80 127.411
  -2   6  13 1837.55 134.047
   2  -6 -12 21486.9 421.454
  -2   6  12 22759.6 301.814
   2  -6 -12 21459.7 401.677
   2  -6 -12 21866.7 302.779
  -2   6  12 21571.1 391.648
   2  -6 -11 670.538 107.222
  -2   6  11 1132.84 79.3790
   2  -6 -11 737.278 161.232
   2  -6 -11 855.686 73.6668
   2  -6 -11 881.378 120.511
  -2   6  11 794.538 109.877
  -2   6  10 127923. 702.258
   2  -6 -10 131564. 1013.37
   2  -6 -10 129287. 774.204
  -2   6  10 138357. 957.436
   2  -6 -10 132599. 1002.78
   2  -6 -10 140569. 1236.46
  -2   6   9 1295.90 117.734
   2  -6  -9 1357.64 127.861
   2  -6  -9 978.163 161.359
   2  -6  -9 1469.93 92.5460
   2  -6  -9 1070.06 115.691
   2  -6  -8 7538.58 173.799
  -2   6   8 15808.4 291.038
  -2   6   8 15007.8 304.626
  -2   6   8 6317.10 150.590
   2  -6  -8 16654.9 344.308
   2  -6  -8 9124.03 203.460
   2  -6  -7 13.0447 38.8614
  -2   6   7 19.2892 61.7340
  -2   6   7 2.19005 41.1210
  -2   6   7 69.0661 28.6618
   2  -6  -7 65.8220 28.3206
   2  -6  -7 96.4312 69.0056
   2  -6  -6 39458.9 470.334
   2  -6  -6 48728.8 386.262
   2  -6  -6 38919.5 481.857
   2  -6  -6 42263.8 391.483
  -2   6   6 29348.0 312.080
  -2   6   6 48245.4 353.468
  -2   6   6 40346.3 437.893
   2  -6  -6 38315.9 550.368
   2  -6  -5 2618.06 127.601
   2  -6  -5 1485.53 69.3949
  -2   6   5 3197.90 96.8850
  -2   6   5 3370.39 125.821
   2  -6  -5 3478.78 150.023
   2  -6  -5 2158.25 89.6974
   2  -6  -5 4201.38 189.838
   2  -6  -4 74658.1 564.281
   2  -6  -4 73843.5 449.864
  -2   6   4 68421.1 377.059
   2  -6  -4 73337.8 585.981
   2  -6  -4 65295.1 447.960
   2  -6  -4 81011.3 636.153
   2  -6  -3 41145.7 328.306
   2  -6  -3 42667.4 300.220
   2  -6  -3 37529.0 424.968
   2  -6  -3 36865.0 396.462
  -2   6   3 34227.6 232.872
   2  -6  -3 39790.5 406.932
  -2   6   2 531366. 1267.40
   2  -6  -2 557693. 1466.42
   2  -6  -2 570616. 1096.34
   2  -6  -2 530144. 769.545
   2  -6  -1 1098.97 54.3218
  -2   6   1 1001.10 63.0954
   2  -6   0 141138. 564.361
  -2   6  -1 126.464 33.9537
  -2   6  -2 330852. 933.785
   2  -6   3 28190.6 272.179
  -2   6  -3 29526.8 268.945
   2  -6   4 4077.43 117.544
   2  -6   4 3838.23 107.406
  -2   6  -4 3949.69 109.181
   2  -6   5 1213.20 72.7432
   2  -6   5 1186.36 67.6458
   2  -6   5 1343.02 90.0348
  -2   6  -5 1160.93 67.8103
   2  -6   6 169808. 899.823
   2  -6   7 23439.7 357.457
   2  -6   8 753.902 85.9285
  -2   6  -8 1145.46 84.3267
   2  -6   8 987.249 84.7563
   2  -6   8 992.265 76.8295
   2  -6   8 653.290 88.2497
   2  -6   9 802.352 73.7641
   2  -6   9 658.835 87.5428
   2  -6  10 6054.47 173.843
   2  -6  10 6628.08 212.883
   2  -6  10 6269.22 192.874
   2  -6  10 6320.21 216.584
   2  -6  11 1939.28 133.147
   2  -6  11 2006.20 113.005
  -2   6 -11 1846.15 154.964
  -2   6 -12 57.4976 84.6059
   2  -6  12 30.5186 56.8132
   2  -6  13 1362.09 92.8235
   2  -6  14 6848.04 168.272
  -2   6 -15 3567.04 132.858
   2  -6  15 4401.23 116.154
   2  -5 -16 344.979 51.6745
  -2   5  16 352.167 55.1785
   2  -5 -15 22704.9 337.859
  -2   5  15 22176.2 333.325
   2  -5 -14 4681.45 188.231
  -2   5  14 5182.60 141.781
   2  -5 -13 22153.1 412.750
   2  -5 -13 21326.8 396.484
  -2   5  13 21600.1 301.835
  -2   5  12 7138.25 180.016
   2  -5 -12 7530.06 251.431
   2  -5 -12 7683.03 263.686
   2  -5 -12 6892.25 187.237
   2  -5 -11 20125.6 406.645
   2  -5 -11 20873.0 400.838
   2  -5 -11 18322.6 305.887
   2  -5 -11 24013.7 520.023
  -2   5  11 20366.1 388.616
  -2   5  11 15256.7 259.199
  -2   5  10 17561.0 265.744
   2  -5 -10 15958.3 353.005
   2  -5 -10 16664.5 288.330
  -2   5  10 17336.1 346.411
   2  -5 -10 14529.1 336.493
   2  -5 -10 14951.5 405.674
   2  -5  -9 2255.21 146.659
  -2   5   9 1821.66 91.9387
  -2   5   9 2340.75 129.685
  -2   5   9 2527.15 145.512
   2  -5  -9 1969.92 108.359
   2  -5  -9 2390.39 149.087
   2  -5  -9 2220.28 103.111
   2  -5  -9 2785.00 195.714
   2  -5  -8 1347.68 86.5080
   2  -5  -8 1219.57 110.300
  -2   5   8 1004.25 80.8303
   2  -5  -8 1559.24 81.6076
  -2   5   8 1182.28 100.270
  -2   5   8 1272.61 71.0739
   2  -5  -7 210890. 877.671
   2  -5  -7 214886. 837.490
  -2   5   7 201227. 977.694
   2  -5  -7 207055. 1100.87
  -2   5   7 185986. 878.573
   2  -5  -7 199353. 880.799
  -2   5   7 188022. 735.808
  -2   5   6 511.146 63.1260
   2  -5  -6 532.766 45.7882
   2  -5  -6 587.803 57.3134
   2  -5  -6 541.469 75.6453
   2  -5  -6 724.647 101.440
   2  -5  -6 553.875 71.6140
  -2   5   6 534.365 58.5484
  -2   5   6 445.047 39.2726
  -2   5   5 1872.18 88.8323
   2  -5  -5 2109.36 120.303
   2  -5  -5 2022.86 110.318
   2  -5  -5 1894.82 72.0157
   2  -5  -5 2260.29 148.507
   2  -5  -4 18362.3 204.529
  -2   5   4 18277.5 207.182
  -2   5   3 13518.6 202.081
   2  -5  -3 10594.2 152.847
   2  -5  -2 1818.69 65.9181
  -2   5   2 1828.62 67.2362
  -2   5   2 1745.36 70.4612
  -2   5   2 2245.62 56.8972
   2  -5  -2 2342.57 61.8728
   2  -5  -1 1964.61 64.2742
  -2   5   1 2092.58 66.2123
   2  -5  -1 1974.05 33.3613
  -2   5   0 3512.47 77.0475
   2  -5   0 3754.94 88.2397
  -2   5  -1 68583.0 358.068
  -2   5  -1 73273.7 371.233
  -2   5  -2 73622.4 394.485
  -2   5  -2 76818.1 398.845
  -2   5  -3 46506.8 321.603
   2  -5   4 45092.3 209.526
  -2   5  -4 42826.4 220.592
   2  -5   5 66632.3 332.209
   2  -5   5 68468.7 503.233
   2  -5   6 20.4776 35.2252
   2  -5   6 114.380 28.6663
  -2   5  -6 39.2647 28.9618
   2  -5   6 78.1810 45.8968
  -2   5  -7 6707.68 155.219
   2  -5   7 6485.59 182.835
   2  -5   7 6601.23 159.899
   2  -5   7 6505.13 172.140
   2  -5   8 1216.06 83.5063
   2  -5   8 1270.24 92.1406
  -2   5  -8 1111.69 76.6822
   2  -5   8 1012.36 70.5452
   2  -5   9 38582.3 416.140
   2  -5   9 39088.2 473.789
   2  -5   9 39432.3 411.501
   2  -5  10 20777.2 322.343
   2  -5  10 20719.6 306.208
   2  -5  10 20146.3 342.804
  -2   5 -11 24576.7 437.201
   2  -5  11 31035.6 395.532
   2  -5  12 10773.4 238.257
  -2   5 -12 7907.18 257.051
   2  -5  13 5076.18 163.263
  -2   5 -14 6806.09 209.704
   2  -5  14 8324.54 190.126
   2  -5  15 1319.07 72.1754
  -2   5 -15 1174.13 89.1582
   2  -4 -16 74.6959 47.7512
  -2   4  16 83.2900 54.2853
  -2   4  16 13.1764 27.4207
   2  -4 -15 2638.61 139.621
   2  -4 -15 2219.64 122.559
  -2   4  15 2598.94 137.772
   2  -4 -15 2594.90 96.4779
   2  -4 -14 239.948 84.5855
   2  -4 -14 308.888 81.5893
   2  -4 -14 140.916 46.2936
  -2   4  14 47.8255 43.8196
  -2   4  14 338.486 93.4736
   2  -4 -13 5107.93 216.709
   2  -4 -13 4702.01 255.056
  -2   4  13 5022.81 211.050
  -2   4  13 5405.37 158.793
   2  -4 -13 4583.67 199.231
   2  -4 -13 5021.11 164.904
  -2   4  12 10885.2 229.124
   2  -4 -12 10543.3 365.027
   2  -4 -12 10552.8 245.723
   2  -4 -12 10237.7 299.631
   2  -4 -12 10090.3 291.079
  -2   4  11 90.0830 45.1466
   2  -4 -11-40.9271 84.9337
   2  -4 -11 31.1126 56.2588
   2  -4 -11-4.28030 87.4410
   2  -4 -10 23905.4 418.742
   2  -4 -10 26463.6 364.090
  -2   4  10 23030.9 307.680
   2  -4 -10 24228.8 427.862
   2  -4 -10 22465.9 344.479
   2  -4 -10 27592.7 536.136
   2  -4  -9 16381.6 265.751
   2  -4  -9 15141.8 394.461
  -2   4   9 13091.9 279.127
   2  -4  -9 15071.9 272.748
   2  -4  -9 14187.5 315.757
  -2   4   9 13049.6 217.002
  -2   4   9 15203.0 302.555
   2  -4  -9 14478.8 317.147
   2  -4  -8 105402. 623.719
   2  -4  -8 101782. 616.790
   2  -4  -8 95485.2 908.954
  -2   4   8 82654.7 627.536
   2  -4  -8 91015.7 752.534
   2  -4  -8 85772.6 716.626
  -2   4   8 82766.5 511.556
   2  -4  -8 89270.9 623.313
  -2   4   8 94244.1 700.831
   2  -4  -7 84766.7 520.246
  -2   4   7 82983.2 615.509
   2  -4  -7 86348.6 520.297
   2  -4  -7 76486.9 553.092
  -2   4   7 70470.7 543.716
  -2   4   7 73596.7 445.846
   2  -4  -7 77482.9 659.729
   2  -4  -6 25305.0 301.882
  -2   4   6 20648.9 285.486
  -2   4   6 24222.2 319.519
   2  -4  -6 26673.0 271.960
   2  -4  -6 23350.2 335.331
   2  -4  -6 23340.7 348.747
   2  -4  -6 23227.8 398.382
   2  -4  -5 77748.6 424.395
  -2   4   5 67785.8 439.251
   2  -4  -5 83746.1 462.969
   2  -4  -5 73632.1 484.937
  -2   4   4 17748.2 206.289
   2  -4  -4 17439.9 214.300
  -2   4   4 16989.0 205.722
   2  -4  -3 64448.3 340.582
   2  -4  -3 64210.4 346.213
  -2   4   2 331116. 749.770
  -2   4   2 328703. 651.163
  -2   4   1 26663.9 203.202
   2  -4  -1 29960.6 224.711
  -2   4   1 21005.7 124.927
  -2   4   1 28993.1 214.204
   2  -4  -1 23744.3 141.619
  -2   4   0 6303.85 95.5210
   2  -4   0 6667.80 102.239
  -2   4  -1 11325.2 131.708
  -2   4  -2 184377. 337.420
  -2   4  -2 174231. 333.827
  -2   4  -3 246103. 541.108
   2  -4   3 248995. 470.179
  -2   4  -4 33276.2 239.383
   2  -4   4 32225.7 209.144
   2  -4   5 6579.29 133.906
   2  -4   5 5008.53 103.883
  -2   4  -5 4072.38 97.7871
   2  -4   5 6536.32 126.085
  -2   4  -5 7731.75 138.417
   2  -4   6 619.551 55.9407
   2  -4   6 609.298 59.2392
   2  -4   6 498.401 48.7325
   2  -4   7 1603.33 74.9154
  -2   4  -7 2279.13 91.7823
   2  -4   7 2377.80 104.086
   2  -4   7 2516.80 109.140
   2  -4   7 1865.27 85.2768
   2  -4   7 2247.23 97.4879
   2  -4   8 16897.1 255.264
   2  -4   8 17443.1 275.997
  -2   4  -8 17447.9 258.556
   2  -4   8 17065.1 273.407
  -2   4  -9 13965.2 258.588
   2  -4   9 11940.8 256.990
   2  -4   9 13927.5 217.717
   2  -4   9 12348.0 219.825
   2  -4   9 10871.9 238.944
   2  -4   9 12179.7 231.224
   2  -4  10 16487.0 251.779
   2  -4  10 16400.7 271.221
  -2   4 -10 14702.8 328.097
   2  -4  10 14750.4 292.476
   2  -4  11 5753.14 160.394
   2  -4  11 5654.62 170.988
   2  -4  12 34158.9 423.373
   2  -4  12 37510.7 394.201
   2  -4  13 5278.87 169.492
   2  -4  14 564.605 69.1601
  -2   4 -14 617.712 94.5735
  -2   4 -15 10089.6 213.042
   2  -4  15 11917.5 198.669
   2  -4  16 496.915 37.6050
  -2   3  17 3852.63 111.477
   2  -3 -16 62.6726 54.0048
   2  -3 -16 20.5224 47.1305
   2  -3 -16 90.8664 32.4142
  -2   3  16 77.3713 59.2380
   2  -3 -15 5948.69 201.343
  -2   3  15 7062.12 170.260
   2  -3 -15 5748.59 153.984
   2  -3 -15 4256.38 168.473
  -2   3  15 5243.14 185.168
   2  -3 -15 4542.79 224.440
  -2   3  14 778.161 72.5429
   2  -3 -14 706.294 107.565
   2  -3 -14 509.817 98.8565
   2  -3 -14 689.402 80.5412
  -2   3  14 550.709 103.920
   2  -3 -14 458.998 132.536
   2  -3 -13 12471.0 324.691
   2  -3 -13 12231.1 266.408
  -2   3  13 12352.3 310.588
  -2   3  13 13484.6 251.527
   2  -3 -13 13098.1 403.274
   2  -3 -13 11912.2 319.195
   2  -3 -12 3784.09 193.855
   2  -3 -12 4015.52 163.461
   2  -3 -12 3251.95 186.049
  -2   3  12 3309.45 177.538
   2  -3 -12 3516.62 234.063
   2  -3 -11 25396.6 448.497
   2  -3 -11 24900.1 449.001
   2  -3 -11 23972.0 373.114
  -2   3  11 25787.8 428.562
  -2   3  11 24835.3 332.917
   2  -3 -10 53784.9 534.053
  -2   3  10 41687.5 523.250
   2  -3 -10 49306.0 706.588
   2  -3 -10 46631.3 590.308
   2  -3 -10 47714.5 501.797
   2  -3 -10 47277.0 582.648
  -2   3  10 46930.4 433.373
  -2   3   9 2673.69 101.801
   2  -3  -9 363.874 116.620
   2  -3  -9 1086.23 104.479
   2  -3  -9 2934.62 119.246
  -2   3   9 467.994 81.6305
   2  -3  -9 668.007 99.8432
   2  -3  -9 1483.19 100.242
   2  -3  -8 852.545 63.2662
   2  -3  -8 876.167 62.7036
  -2   3   8 882.585 58.8801
  -2   3   8 771.391 84.0781
   2  -3  -8 850.668 97.1605
   2  -3  -8 794.385 112.322
   2  -3  -8 784.896 70.9385
  -2   3   8 768.884 79.7376
   2  -3  -8 840.975 84.4487
   2  -3  -7 111105. 582.352
  -2   3   7 99893.9 521.052
   2  -3  -7 112725. 558.249
  -2   3   7 104413. 684.361
   2  -3  -7 102435. 631.796
   2  -3  -7 107849. 782.046
   2  -3  -6 5059.36 122.391
  -2   3   6 4474.97 141.668
   2  -3  -5 51603.9 308.336
  -2   3   5 58515.7 377.618
   2  -3  -5 64700.0 399.663
   2  -3  -5 42353.6 362.842
  -2   3   5 44588.9 348.880
   2  -3  -4 51767.4 278.251
  -2   3   4 55784.9 340.164
   2  -3  -4 57650.1 343.249
  -2   3   4 50269.4 340.083
   2  -3  -4 52705.0 360.067
   2  -3  -3 416464. 855.510
  -2   3   3 415703. 888.468
  -2   3   2 3116.80 64.8831
  -2   3   2 3875.22 78.8719
   2  -3  -2 3488.60 70.8003
  -2   3   2 2277.24 71.2545
   2  -3  -2 2904.12 73.3988
  -2   3   1 50411.2 206.909
   2  -3  -1 52084.4 219.408
  -2   3   0 9131.28 77.3787
  -2   3   0 9203.35 75.4827
  -2   3  -1 487574. 524.136
  -2   3  -1 487454. 582.733
  -2   3  -2 33422.1 221.396
  -2   3  -2 46026.0 222.709
   2  -3   2 43803.2 181.275
  -2   3  -2 35655.1 220.905
  -2   3  -3 58952.2 323.259
  -2   3  -3 54964.4 286.199
   2  -3   4 19162.2 181.155
  -2   3  -4 18945.4 214.916
  -2   3  -4 18660.6 197.509
  -2   3  -5 411127. 1133.25
   2  -3   5 443847. 1012.26
  -2   3  -6 27097.5 245.282
   2  -3   6 27932.7 289.355
   2  -3   7 128158. 673.626
   2  -3   7 124530. 618.699
   2  -3   7 134634. 596.228
   2  -3   7 119984. 580.896
   2  -3   7 138325. 706.665
   2  -3   7 123147. 680.627
  -2   3  -7 129760. 618.876
   2  -3   8 8893.65 198.408
  -2   3  -8 9717.25 181.727
   2  -3   8 9192.80 173.940
   2  -3   8 9424.55 182.933
   2  -3   8 9101.21 202.738
   2  -3   8 10027.8 180.561
   2  -3   9 82.8766 50.5048
   2  -3   9 460.252 49.3703
   2  -3   9 302.743 50.6612
  -2   3  -9 407.787 53.5918
   2  -3   9 162.258 60.9078
   2  -3   9 179.522 64.3014
  -2   3  -9 86.4302 66.6648
   2  -3  10 3412.68 119.912
   2  -3  10 3622.85 133.030
   2  -3  11 39876.8 412.465
   2  -3  11 39003.0 428.410
   2  -3  12 803.650 86.7629
   2  -3  12 1095.16 89.5832
   2  -3  13 20611.4 322.565
   2  -3  13 21065.5 290.853
   2  -3  14 6100.37 145.033
   2  -3  14 6024.73 166.666
  -2   3 -15 14379.4 241.441
   2  -3  15 17742.1 239.302
  -2   2  17 3346.39 91.5823
  -2   2  17 1721.41 83.4931
   2  -2 -16 899.306 83.2220
   2  -2 -16 917.225 117.125
   2  -2 -16 1035.26 86.6169
  -2   2  16 1134.75 69.2046
   2  -2 -16 997.853 67.3094
  -2   2  16 1110.83 92.9927
   2  -2 -15 2301.29 140.271
   2  -2 -15 1916.20 166.823
  -2   2  15 2317.74 138.938
   2  -2 -15 2250.29 114.828
   2  -2 -14 941.663 112.924
   2  -2 -14 948.971 156.139
   2  -2 -14 838.674 91.7200
  -2   2  14 905.383 115.434
   2  -2 -14 972.110 119.194
   2  -2 -13 13755.6 346.082
   2  -2 -13 14612.7 435.773
   2  -2 -13 13427.6 341.692
   2  -2 -13 13558.5 293.058
  -2   2  13 13780.4 320.921
   2  -2 -12 1036.62 123.128
   2  -2 -12 475.746 150.880
  -2   2  12 981.082 122.649
   2  -2 -12 1248.04 110.652
   2  -2 -12 555.035 114.958
   2  -2 -11 42454.8 599.953
   2  -2 -11 40378.1 565.097
   2  -2 -11 43204.6 501.925
   2  -2 -11 41583.3 667.719
  -2   2  11 43888.6 546.055
   2  -2 -10 17650.5 355.579
   2  -2 -10 17701.1 301.916
  -2   2  10 20454.2 382.946
   2  -2 -10 22658.8 481.336
   2  -2 -10 18339.7 324.695
   2  -2 -10 20955.6 408.197
  -2   2  10 19150.0 345.208
   2  -2  -9 380.778 91.6580
   2  -2  -9 227.580 49.1611
   2  -2  -9 57.1368 61.1846
  -2   2   9 277.531 46.0912
  -2   2   9 204.878 67.5783
  -2   2   9 518.012 82.7233
   2  -2  -9 36.3504 52.8945
   2  -2  -9 120.157 44.9115
   2  -2  -8 591.168 75.3574
   2  -2  -8 1105.00 105.418
   2  -2  -8 1396.01 126.586
  -2   2   8 52.2386 28.8357
   2  -2  -8 614.180 57.9741
  -2   2   8 1277.58 95.5625
   2  -2  -8 168.542 44.8407
   2  -2  -8 369.256 63.1776
   2  -2  -7 16091.1 230.503
  -2   2   7 14467.0 198.402
  -2   2   7 14593.1 238.811
   2  -2  -7 16702.0 308.015
   2  -2  -7 15808.0 257.068
   2  -2  -7 14893.9 268.056
   2  -2  -7 15148.7 313.446
   2  -2  -6 85599.3 423.619
   2  -2  -6 87841.0 497.476
   2  -2  -5 20602.1 182.640
  -2   2   5 26257.7 248.394
  -2   2   5 14418.1 213.676
   2  -2  -5 13947.4 205.146
   2  -2  -5 29234.0 268.011
   2  -2  -4 50028.6 231.030
   2  -2  -4 50001.8 306.406
  -2   2   4 53153.6 311.557
  -2   2   4 54051.1 358.179
   2  -2  -3 1435.44 38.2592
  -2   2   3 1151.97 50.8544
  -2   2   2 137481. 400.772
   2  -2  -2 136615. 435.090
  -2   2   1 45807.5 208.318
   2  -2  -1 45263.8 214.146
  -2   2   0 414136. 588.606
  -2   2   0 450909. 572.234
  -2   2  -1 191.010 25.9833
   2  -2   1 224.993 26.8737
  -2   2  -1 227.208 35.4971
  -2   2  -1 223.219 24.0582
  -2   2  -2 786733. 966.047
  -2   2  -2 779959. 987.945
  -2   2  -3 87.9751 22.5383
   2  -2   3 68.5361 29.4044
  -2   2  -4 90061.1 413.688
   2  -2   4 93610.9 431.780
  -2   2  -4 96360.3 391.577
  -2   2  -4 86083.6 449.996
  -2   2  -5 262.744 71.2274
   2  -2   5 498.578 60.0642
  -2   2  -5 760.814 46.1246
  -2   2  -5 950.541 46.0450
  -2   2  -6 127873. 537.811
   2  -2   6 131040. 642.622
   2  -2   7 66.2278 40.6879
   2  -2   7-9.90351 32.4136
   2  -2   7 9.22593 40.2213
   2  -2   7 13.8700 24.5576
  -2   2  -7 20.0750 24.8914
   2  -2   7 1.86130 27.3403
   2  -2   8 12313.1 202.579
   2  -2   8 12328.0 203.948
   2  -2   8 12633.7 205.296
   2  -2   9 16023.1 243.082
   2  -2   9 13793.6 285.922
  -2   2  -9 20064.7 294.495
   2  -2   9 18225.6 261.592
   2  -2  10 139220. 771.382
   2  -2  10 138158. 747.716
   2  -2  11 1549.33 100.811
   2  -2  11 1632.24 94.8127
   2  -2  12 1610.33 108.152
   2  -2  12 1470.20 103.406
   2  -2  13 180.073 48.7176
   2  -2  13 135.463 58.9799
  -2   2 -13 44.8014 73.2990
   2  -2  14 1487.09 82.2679
   2  -2  14 1394.69 93.0049
   2  -2  15 1720.33 74.0995
   2  -2  15 1701.87 83.3234
  -2   1  17 1007.58 61.6785
   2  -1 -17 502.419 43.8573
   2  -1 -16 1763.53 142.222
  -2   1  16 2213.94 92.5092
   2  -1 -16 1555.21 108.512
   2  -1 -16 1982.93 97.7762
  -2   1  16 2014.12 116.041
   2  -1 -16 1902.47 113.971
  -2   1  15 98.4705 81.4477
   2  -1 -15 63.8195 69.4234
  -2   1  15 106.362 49.5841
   2  -1 -15 35.1679 81.0593
   2  -1 -15 220.153 62.9305
   2  -1 -15 49.1986 111.502
   2  -1 -14 11299.2 307.452
  -2   1  14 11443.5 243.757
   2  -1 -14 11207.9 317.914
   2  -1 -14 11259.1 272.126
  -2   1  14 11041.5 293.197
   2  -1 -13 21476.6 427.051
   2  -1 -13 20353.6 503.419
   2  -1 -13 20194.3 369.524
  -2   1  13 20640.1 397.352
   2  -1 -12 6154.20 235.841
   2  -1 -12 4970.50 267.176
   2  -1 -12 5160.46 243.483
   2  -1 -12 6579.00 220.772
  -2   1  12 5397.96 212.618
   2  -1 -11 66707.2 717.450
   2  -1 -11 69356.2 877.260
  -2   1  11 68375.2 677.007
   2  -1 -11 68799.5 761.631
   2  -1 -11 66708.4 650.471
   2  -1 -10 8184.11 290.711
   2  -1 -10 8739.21 249.838
  -2   1  10 8846.19 263.852
  -2   1  10 9189.14 194.682
   2  -1 -10 8754.72 267.548
   2  -1 -10 9360.48 244.816
  -2   1  10 9469.90 250.960
   2  -1  -9 86044.4 848.001
   2  -1  -9 85082.8 674.717
  -2   1   9 80569.9 654.505
   2  -1  -9 89052.4 644.890
   2  -1  -9 76965.7 681.474
   2  -1  -9 82024.7 729.483
   2  -1  -8 9960.20 228.739
   2  -1  -8 8518.91 225.754
   2  -1  -8 8188.15 258.004
  -2   1   8 9712.02 221.865
   2  -1  -8 10670.9 233.587
   2  -1  -7 161703. 827.630
   2  -1  -7 159233. 731.260
   2  -1  -7 164184. 828.421
   2  -1  -7 164028. 883.525
  -2   1   7 160603. 821.096
  -2   1   5 6064.13 120.788
   2  -1  -5 9681.87 164.071
   2  -1  -4 61067.6 365.626
  -2   1   4 61702.6 359.463
   2  -1  -3 719988. 1046.10
  -2   1   3 746275. 1077.89
  -2   1   2 70785.8 298.890
   2  -1  -2 72646.6 295.673
   2  -1  -2 88732.6 357.218
  -2   1   2 89416.6 329.364
  -2   1   1 617447. 834.909
   2  -1  -1 623273. 859.463
  -2   1   0 67789.0 244.433
  -2   1   0 67084.1 267.735
   2  -1   0 67701.1 219.706
   2  -1   1 644737. 800.194
  -2   1  -1 612275. 679.727
  -2   1  -2 591.248 27.3772
  -2   1  -2 555.577 45.0314
  -2   1  -2 567.374 28.5702
  -2   1  -3 23988.8 168.829
  -2   1  -3 20825.6 159.950
   2  -1   4 9410.24 149.069
  -2   1  -4 9333.08 163.988
  -2   1  -5 33474.9 334.027
   2  -1   5 35041.9 310.225
  -2   1  -5 19144.1 181.367
   2  -1   5 18432.6 208.511
   2  -1   6 21232.5 221.853
   2  -1   6 20374.2 224.640
   2  -1   6 23246.2 282.651
  -2   1  -6 22394.8 206.213
   2  -1   7 34002.3 313.529
   2  -1   7 34649.7 297.892
   2  -1   7 29790.3 294.211
   2  -1   7 30331.4 353.205
  -2   1  -7 36542.8 314.446
  -2   1  -8 341.111 44.1691
   2  -1   8 307.099 41.2322
   2  -1   8 377.146 47.2425
   2  -1   8 268.020 57.1697
   2  -1   8 361.000 57.3765
   2  -1   9 31754.0 405.651
   2  -1   9 31228.5 340.022
   2  -1  10 14205.0 245.984
   2  -1  10 13485.6 250.921
   2  -1  11 8036.92 196.881
   2  -1  11 6649.92 187.533
  -2   1 -12 548.940 87.5290
   2  -1  12 405.492 75.1689
   2  -1  13 4876.88 152.970
   2  -1  13 3971.09 152.906
   2  -1  14 14875.4 240.374
   2  -1  14 13216.5 233.067
   2  -1  15 27066.6 283.466
   2  -1  15 24827.9 276.442
   2  -1  16 4706.49 98.5399
   2   0 -17 47.9099 39.2206
  -2   0  17 82.2609 44.5040
   2   0 -16 519.791 76.4027
  -2   0  16 572.014 55.8559
   2   0 -16 582.057 106.354
   2   0 -16 553.824 88.8345
   2   0 -16 541.211 69.5813
  -2   0  16 579.386 79.7964
   2   0 -15 7767.76 296.631
   2   0 -15 8801.42 271.429
   2   0 -15 11341.2 288.870
   2   0 -15 12225.6 264.962
  -2   0  15 10263.2 260.893
  -2   0  14 31704.2 480.106
   2   0 -14 32955.1 516.819
   2   0 -14 32237.0 457.585
   2   0 -14 28193.3 508.004
   2   0 -14 27637.4 578.856
   2   0 -13 17993.1 426.434
  -2   0  13 19891.5 397.812
   2   0 -13 18532.1 474.249
   2   0 -13 19077.8 370.811
   2   0 -13 18917.8 407.264
   2   0 -12 9746.16 291.048
  -2   0  12 8081.20 203.580
   2   0 -12 11492.9 378.569
   2   0 -12 10098.4 320.004
   2   0 -12 9351.26 270.685
  -2   0  12 10615.4 285.389
   2   0 -11 21506.6 406.549
   2   0 -11 20127.1 457.992
   2   0 -11 20020.7 408.233
  -2   0  11 22720.2 316.954
   2   0 -11 23019.9 399.093
  -2   0  11 22591.8 401.947
   2   0 -10 47150.1 552.186
   2   0 -10 43787.9 488.264
   2   0 -10 44948.3 527.931
   2   0 -10 57740.4 735.291
  -2   0  10 53188.5 569.238
   2   0 -10 48845.7 590.554
  -2   0  10 41051.1 412.433
  -2   0  10 52133.1 616.815
  -2   0   9 152808. 788.656
   2   0  -9 157929. 934.165
   2   0  -9 157040. 916.538
   2   0  -9 145216. 1059.29
   2   0  -9 148692. 974.696
  -2   0   9 162243. 746.858
   2   0  -9 185131. 911.731
  -2   0   9 154119. 908.207
  -2   0   9 129906. 879.517
  -2   0   8 70878.0 500.680
  -2   0   8 72975.0 592.826
  -2   0   8 74245.8 583.669
   2   0  -8 79528.6 662.150
   2   0  -8 79652.8 708.141
  -2   0   7 40579.0 393.205
   2   0  -7 40415.9 477.207
  -2   0   7 39849.0 409.952
  -2   0   7 43272.7 345.459
   2   0  -7 42924.1 453.435
  -2   0   6 3207.38 122.900
   2   0  -5 279368. 751.252
  -2   0   5 277620. 863.470
   2   0  -4 230852. 629.445
  -2   0   4 232641. 601.087
   2   0  -3 226931. 570.498
  -2   0   3 231129. 547.837
   2   0  -2 768459. 564.801
  -2   0   2 808435. 823.657
   2   0  -1 2452.61 45.8308
  -2   0   1 2440.48 38.1872
  -2   0   0 663695. 597.058
   2   0   0 610701. 556.357
  -2   0  -1 22906.9 107.134
  -2   0  -1 21182.2 158.377
   2   0   1 20036.9 152.168
  -2   0  -1 21964.7 103.247
  -2   0  -2 764291. 719.722
  -2   0  -2 767773. 734.917
   2   0   3 7058.40 115.685
  -2   0  -3 7420.48 73.5488
  -2   0  -4 26698.3 277.708
  -2   0  -4 23297.2 167.679
   2   0   4 25897.2 241.659
   2   0   4 23389.2 181.873
  -2   0  -5 7214.00 104.870
   2   0   5 6915.09 112.510
   2   0   6 248813. 792.397
   2   0   6 250426. 938.612
  -2   0  -7 24373.5 250.428
   2   0   7 20195.7 248.988
   2   0   7 23019.6 264.903
   2   0   7 18486.0 274.605
   2   0   8 177.428 52.5957
  -2   0  -8 757.856 52.8254
   2   0   8 824.855 60.0491
   2   0   8 659.659 61.0636
   2   0   8 310.861 61.5282
   2   0   9 4179.44 166.491
  -2   0  -9 4881.05 138.697
   2   0   9 4277.63 132.036
   2   0   9 5175.46 173.798
   2   0   9 4660.92 143.528
   2   0  10 103329. 677.310
   2   0  10 106951. 673.109
   2   0  11 1077.98 84.1200
   2   0  11 819.235 95.0232
   2   0  11 1191.10 95.9425
  -2   0 -11 897.271 94.4969
  -2   0 -12 1967.30 118.189
   2   0  12 2118.49 116.047
   2   0  12 2214.66 132.807
   2   0  13 12237.2 239.941
   2   0  13 11030.7 254.545
   2   0  14 53947.5 456.016
   2   0  14 44280.7 415.232
   2   0  15 6991.22 148.342
   2   0  15 6315.20 135.451
   2   0  16 20.2499 19.2466
  -2  -1  17 35.4913 36.4759
   2   1 -17 83.2708 38.4369
   2   1 -17 46.5403 45.4922
  -2  -1  17 79.3439 31.7937
   2   1 -16-0.76842 66.4317
   2   1 -16 4.94904 53.8578
   2   1 -16 43.6894 88.3961
  -2  -1  16 6.61334 33.3400
   2   1 -16 33.3266 56.6475
  -2  -1  16-7.70826 59.5041
  -2  -1  15 4326.51 136.282
   2   1 -15 4347.95 240.690
   2   1 -15 4294.78 188.576
   2   1 -15 4068.80 168.099
   2   1 -15 4124.29 200.497
  -2  -1  15 4252.72 176.473
  -2  -1  14 16848.6 280.094
   2   1 -14 16186.8 367.995
   2   1 -14 13662.1 377.725
   2   1 -14 15334.0 331.544
  -2  -1  14 15464.2 337.213
   2   1 -14 13621.1 410.694
   2   1 -13 95.5810 85.5112
  -2  -1  13 129.761 90.5699
   2   1 -13 151.411 105.970
  -2  -1  13 498.204 69.5024
   2   1 -13 94.0256 143.095
   2   1 -13 95.9012 123.454
   2   1 -12 7573.88 260.860
   2   1 -12 7771.63 278.234
   2   1 -12 8251.21 318.461
   2   1 -12 7247.68 246.808
  -2  -1  12 8062.03 259.770
  -2  -1  12 7516.33 196.414
   2   1 -11 9707.76 270.388
  -2  -1  11 11066.6 282.690
   2   1 -11 10712.4 309.461
  -2  -1  11 9181.93 204.868
   2   1 -11 9757.58 278.611
  -2  -1  10 67941.2 557.835
   2   1 -10 63810.6 578.068
  -2  -1  10 67551.4 531.424
   2   1 -10 67008.7 703.720
   2   1 -10 70249.9 773.140
  -2  -1  10 65953.3 681.313
   2   1 -10 69180.7 660.350
  -2  -1  10 71923.6 671.852
  -2  -1   9 506.513 75.4983
  -2  -1   9 386.922 61.2981
  -2  -1   9 499.571 74.2205
   2   1  -9 639.298 106.064
   2   1  -9 486.514 92.5683
  -2  -1   9 470.078 54.6074
  -2  -1   8 169552. 770.468
  -2  -1   8 168497. 860.405
   2   1  -8 167742. 711.123
   2   1  -8 176209. 1026.58
   2   1  -8 174859. 976.444
  -2  -1   8 161239. 739.878
   2   1  -7 96202.6 726.963
  -2  -1   7 88651.9 522.405
   2   1  -7 97800.3 575.993
  -2  -1   7 89180.0 628.954
  -2  -1   7 92303.6 600.198
  -2  -1   7 82349.5 501.411
  -2  -1   6 2581.93 117.689
   2   1  -6 775.662 60.5979
   2   1  -5 40130.9 337.794
  -2  -1   5 40090.3 324.182
  -2  -1   5 40732.9 261.435
   2   1  -4 8567.56 122.917
  -2  -1   4 7925.60 109.193
   2   1  -4 4468.29 102.661
  -2  -1   4 4806.08 109.106
   2   1  -3 179409. 515.829
  -2  -1   3 178844. 553.010
   2   1  -2 182.821 32.4035
   2   1  -2 351.957 33.5927
   2   1  -2 12.4994 38.8744
  -2  -1   2 550.744 62.1398
  -2  -1   2 776.629 31.5389
  -2  -1   1 11946.0 114.666
  -2  -1   1 17734.4 164.854
   2   1  -1 10854.3 120.276
   2   1  -1 17193.3 162.701
  -2  -1   0 42237.1 252.948
  -2  -1   0 42488.7 230.921
   2   1   0 45584.1 107.952
  -2  -1   0 45160.8 114.274
  -2  -1  -1 32168.0 214.364
  -2  -1  -1 29800.2 65.4713
  -2  -1  -2 32913.6 114.562
  -2  -1  -2 30258.0 111.005
  -2  -1  -3 76931.6 238.921
   2   1   3 63496.5 221.754
   2   1   4 20947.5 160.311
  -2  -1  -4 25650.0 172.249
  -2  -1  -5 919.664 40.8855
   2   1   5 980.137 45.0124
  -2  -1  -6 624.661 44.3423
   2   1   6 517.725 43.6393
   2   1   6 485.744 64.9004
   2   1   6 399.133 62.1380
   2   1   6 551.158 52.1912
   2   1   7 29351.2 300.843
  -2  -1  -7 29989.9 268.367
   2   1   7 34534.3 340.787
   2   1   7 43315.6 435.149
   2   1   7 41499.9 421.658
  -2  -1  -8 360.206 43.0708
   2   1   8 465.214 75.4012
   2   1   8 434.903 58.1417
   2   1   8 333.466 46.5529
   2   1   8 481.433 70.3184
   2   1   9 16822.0 324.376
   2   1   9 19501.5 286.421
   2   1   9 17602.4 262.332
   2   1   9 19486.5 331.837
   2   1  10 6611.96 185.405
   2   1  10 6671.24 214.394
   2   1  11 4796.91 162.709
   2   1  11 4306.88 154.882
   2   1  12 6661.84 183.552
   2   1  12 6254.65 209.072
   2   1  13 12149.6 234.237
   2   1  13 11685.4 260.967
   2   1  14 10354.7 199.534
   2   1  14 9002.75 181.256
   2   1  15 27.8559 31.6851
   2   1  15 43.0613 31.7382
   2   1  16 73.9926 22.2323
   2   2 -17 832.964 63.6140
  -2  -2  17 1524.43 66.4374
   2   2 -16 462.776 90.1743
   2   2 -16 634.905 79.3449
   2   2 -16 292.526 96.4442
   2   2 -16 775.356 80.7588
  -2  -2  16 576.108 74.5705
  -2  -2  15 238.612 46.5873
   2   2 -15 46.5673 71.3773
   2   2 -15 9.89223 105.273
   2   2 -15 45.6680 111.519
  -2  -2  15 76.2242 65.6467
   2   2 -15 131.634 79.5262
   2   2 -14 4772.30 217.118
  -2  -2  14 4752.49 196.523
   2   2 -14 4290.80 255.073
   2   2 -14 4150.23 228.274
   2   2 -14 4861.50 205.173
   2   2 -13 16637.2 379.478
   2   2 -13 14898.3 393.046
   2   2 -13 14363.8 423.151
   2   2 -13 15981.5 366.174
  -2  -2  13 16816.0 362.636
  -2  -2  12 4472.90 152.642
   2   2 -12 4044.47 198.541
   2   2 -12 4697.88 274.207
   2   2 -12 4377.91 229.500
  -2  -2  12 4691.15 203.865
  -2  -2  11 19515.1 327.301
   2   2 -11 20844.0 393.640
   2   2 -11 17861.6 401.212
   2   2 -11 18459.9 444.845
  -2  -2  11 20138.6 388.484
  -2  -2  10 48371.3 483.929
   2   2 -10 48974.4 500.686
   2   2 -10 44820.7 625.307
  -2  -2  10 48093.1 555.403
   2   2 -10 46951.7 588.196
  -2  -2  10 52090.6 462.705
  -2  -2  10 45169.8 574.484
  -2  -2   9 17315.2 271.368
   2   2  -9 22314.9 313.271
   2   2  -9 15348.5 331.663
  -2  -2   9 16214.0 300.822
  -2  -2   9 22877.7 300.708
  -2  -2   9 12058.6 265.844
   2   2  -9 13225.0 318.615
   2   2  -8 8625.23 180.907
  -2  -2   8 13760.8 256.924
  -2  -2   8 14009.7 261.011
   2   2  -8 17488.1 346.751
   2   2  -8 9489.81 170.839
  -2  -2   8 7173.39 160.576
  -2  -2   8 14175.7 264.587
  -2  -2   8 12028.1 215.758
  -2  -2   7 194.803 97.7519
  -2  -2   7-7.92031 60.9659
   2   2  -7 103.769 41.9500
   2   2  -7 180.656 104.923
  -2  -2   7 340.144 46.3055
  -2  -2   6 46571.8 399.865
   2   2  -6 48991.9 328.997
   2   2  -5 46378.2 309.574
  -2  -2   5 34646.9 291.108
  -2  -2   5 45077.7 307.748
   2   2  -5 37967.4 335.202
   2   2  -4 2766.28 76.0445
   2   2  -4 3778.68 105.254
  -2  -2   4 2679.13 68.3026
  -2  -2   4 3965.55 107.504
   2   2  -3 1277.29 46.4558
  -2  -2   3 1239.07 40.8311
   2   2  -2 205106. 565.578
  -2  -2   2 205653. 409.692
   2   2  -1 150.629 19.7778
  -2  -2   1 146.062 12.9815
  -2  -2   0 630783. 1054.85
  -2  -2   0 639759. 1051.77
   2   2   1 3467.30 84.2468
  -2  -2  -1 3613.96 99.8462
  -2  -2  -1 3328.55 78.1040
  -2  -2  -2 1217.64 56.6912
   2   2   2 1429.69 62.6383
  -2  -2  -3 11548.2 175.937
  -2  -2  -3 8131.84 67.4189
   2   2   3 11059.0 163.246
  -2  -2  -3 7505.88 63.1058
   2   2   4 252549. 482.826
   2   2   4 255202. 853.604
  -2  -2  -5 1245.95 46.6796
   2   2   5 1319.44 60.6777
   2   2   5 1172.48 41.7304
  -2  -2  -6 64372.6 349.178
   2   2   6 66246.8 459.458
  -2  -2  -7 233.532 32.4731
   2   2   7 304.849 46.9923
   2   2   8 121.356 45.6722
   2   2   8 164.524 62.2382
  -2  -2  -9 7024.44 240.555
   2   2   9 7355.24 214.068
   2   2   9 7090.15 177.224
   2   2  10 11243.2 230.121
   2   2  10 10664.8 272.075
   2   2  11 15215.2 273.340
   2   2  11 12213.2 293.772
   2   2  12 59544.8 529.981
   2   2  12 55406.8 507.356
   2   2  13 4946.65 145.830
   2   2  13 5894.52 163.549
   2   2  14 30853.3 327.976
   2   2  14 28951.6 308.801
   2   2  15 1138.78 61.9644
   2   2  15 1147.84 58.1534
   2   2  16 2256.87 65.2231
   2   3 -17 4201.60 118.559
   2   3 -17 2216.33 102.861
   2   3 -16 13.7637 50.9485
   2   3 -16-23.6496 83.9905
  -2  -3  16 12.9516 25.3114
   2   3 -16 14.5733 57.8893
   2   3 -16 11.1976 71.0454
   2   3 -15 3845.58 209.166
   2   3 -15 3234.74 203.926
  -2  -3  15 3778.25 158.139
   2   3 -15 3862.09 176.688
   2   3 -14 18886.9 394.744
   2   3 -14 14850.8 390.267
   2   3 -14 13524.8 406.958
  -2  -3  14 17531.0 347.750
   2   3 -13 12.6428 82.7971
   2   3 -13 68.1489 121.212
  -2  -3  13 64.8502 47.8460
  -2  -3  13 101.213 86.0278
   2   3 -13 159.855 145.101
  -2  -3  12 37.8793 78.3186
  -2  -3  12 17.8938 78.7647
   2   3 -12 17.5100 76.5545
  -2  -3  12 131.182 48.9571
   2   3 -12 66.1955 126.139
   2   3 -12 107.128 120.581
   2   3 -12 93.6695 105.265
  -2  -3  11 189.538 75.4496
  -2  -3  11 57.5940 43.9495
  -2  -3  11 409.612 100.145
   2   3 -11 682.761 138.328
   2   3 -11 741.417 150.311
   2   3 -10 7135.18 201.485
   2   3 -10 7335.40 257.360
   2   3 -10 6743.07 260.051
  -2  -3  10 7431.23 230.916
  -2  -3  10 6754.41 145.407
  -2  -3  10 6676.46 237.438
  -2  -3  10 6802.53 171.575
  -2  -3  10 6951.92 196.813
  -2  -3   9 20158.7 308.157
   2   3  -9 26509.3 353.230
   2   3  -9 16379.6 369.751
  -2  -3   9 14422.1 295.905
  -2  -3   9 18826.7 334.634
  -2  -3   9 25543.4 323.295
  -2  -3   9 18993.7 328.496
  -2  -3   9 22768.8 254.523
   2   3  -8 1032.14 69.4109
  -2  -3   8 335.194 74.2429
  -2  -3   8 515.017 71.2301
   2   3  -8 421.534 93.9689
  -2  -3   8 1006.57 68.2571
   2   3  -8 858.644 59.7190
  -2  -3   8 943.979 52.7595
   2   3  -7 169930. 877.929
   2   3  -7 174591. 740.127
   2   3  -7 159608. 694.085
   2   3  -7 187077. 1073.43
  -2  -3   7 163755. 878.040
  -2  -3   7 177829. 799.823
  -2  -3   7 152611. 836.986
  -2  -3   6 51010.2 452.019
   2   3  -6 51532.9 449.408
   2   3  -5 30610.9 270.663
  -2  -3   5 22999.9 264.475
  -2  -3   5 27234.2 243.090
   2   3  -5 20534.7 242.825
   2   3  -4 19167.8 190.110
   2   3  -4 20248.8 225.911
   2   3  -3 27773.2 198.804
   2   3  -3 53745.6 352.890
   2   3  -3 41769.1 294.400
  -2  -3   3 23597.4 166.387
  -2  -3   3 54186.2 342.041
   2   3  -2 29376.8 247.791
   2   3  -2 31592.6 185.769
  -2  -3   2 28052.4 238.364
   2   3  -2 27087.3 238.421
  -2  -3   2 30773.6 174.640
   2   3  -1 21929.5 119.442
   2   3  -1 24630.7 112.011
   2   3  -1 18356.2 204.154
  -2  -3   1 15951.8 182.400
  -2  -3   1 14157.1 149.241
  -2  -3   0 2611.88 85.1321
  -2  -3   0 2157.94 61.7953
  -2  -3  -1 385378. 1001.59
  -2  -3  -1 409219. 887.231
  -2  -3  -2 429967. 1186.76
   2   3   2 412244. 910.412
   2   3   3 120862. 555.057
  -2  -3  -4 27998.4 113.458
   2   3   4 29815.7 303.746
  -2  -3  -5 59118.1 510.762
   2   3   5 59098.5 470.343
   2   3   5 60254.3 435.166
  -2  -3  -6 357.969 68.3812
  -2  -3  -6 548.255 61.9790
   2   3   6 560.596 48.2414
   2   3   6 448.564 59.9574
   2   3   6 517.403 67.1769
   2   3   6 549.964 53.9267
   2   3   7 364.012 47.3586
   2   3   7 487.106 59.1761
   2   3   7 1375.28 98.1952
   2   3   7 953.077 92.4320
  -2  -3  -7 1090.64 98.0032
  -2  -3  -7 917.758 83.0734
  -2  -3  -8 27.6005 54.8994
  -2  -3  -8 6.92175 51.7448
   2   3   8 21.8182 50.7721
   2   3   8 87.7516 40.9763
   2   3   8-9.04350 42.3713
   2   3   8 59.5197 60.7155
  -2  -3  -9 15829.2 313.017
   2   3   9 16277.4 272.715
   2   3  10 2331.20 115.739
   2   3  10 2350.30 116.682
   2   3  11 20479.9 314.230
   2   3  11 24543.1 410.043
   2   3  12 28.6514 52.9955
   2   3  12-17.5717 76.4211
   2   3  13 27675.5 325.341
   2   3  13 23002.9 359.193
   2   3  14 464.333 50.7014
   2   3  14 489.123 65.5627
   2   3  15 5703.13 130.408
   2   3  15 6286.42 111.326
   2   3  16 1074.38 41.8085
   2   4 -17 816.631 58.3940
   2   4 -16 253.980 60.1331
   2   4 -16 120.809 81.5292
   2   4 -16 189.893 84.6859
  -2  -4  15 7206.94 191.118
   2   4 -15 7109.69 254.086
   2   4 -14 22.5924 79.3142
  -2  -4  14 1.03497 35.9640
   2   4 -14 4.58775 109.935
   2   4 -14-14.1190 94.9777
  -2  -4  14 8.40407 70.5340
   2   4 -14-11.3332 117.761
   2   4 -13 1079.01 180.599
  -2  -4  13 1112.59 116.487
   2   4 -13 1112.60 131.516
  -2  -4  13 1224.28 83.5793
   2   4 -13 962.126 164.083
  -2  -4  13 1089.17 117.830
   2   4 -13 1007.16 142.196
  -2  -4  12 14090.2 305.915
  -2  -4  12 14069.6 334.221
  -2  -4  11 33101.2 499.142
  -2  -4  11 32798.9 439.069
  -2  -4  11 34176.7 344.350
  -2  -4  10 28437.3 399.956
   2   4 -10 25660.0 494.330
  -2  -4  10 29092.6 312.390
  -2  -4  10 31424.3 372.691
  -2  -4  10 26977.0 427.186
  -2  -4   9 86012.0 587.268
   2   4  -9 77254.1 543.672
  -2  -4   9 79904.8 690.657
  -2  -4   9 80445.6 498.170
   2   4  -9 88785.1 654.844
   2   4  -9 86367.5 868.965
  -2  -4   8 16408.2 215.543
  -2  -4   8 16394.1 248.561
  -2  -4   8 16223.2 292.324
   2   4  -7 43228.2 375.984
  -2  -4   7 46818.2 404.833
   2   4  -7 51570.8 434.850
  -2  -4   7 36620.0 433.013
   2   4  -7 43645.6 465.415
   2   4  -7 41824.6 534.510
  -2  -4   7 42841.8 458.948
  -2  -4   7 42902.4 331.399
   2   4  -6 70.8678 29.9768
  -2  -4   6 65.6368 24.1222
   2   4  -6 89.2927 46.4257
   2   4  -6 68.1840 36.5785
  -2  -4   6 163.673 58.1344
  -2  -4   6 153.195 59.6448
  -2  -4   5 73.7505 49.1077
   2   4  -5-33.0327 37.5167
   2   4  -5 77.9743 63.9999
   2   4  -5 91.5231 35.3870
   2   4  -4 25583.4 232.524
   2   4  -4 21876.0 249.108
  -2  -4   4 23615.8 215.315
   2   4  -4 21167.0 243.669
  -2  -4   4 24036.1 265.218
   2   4  -3 30676.6 225.589
   2   4  -3 30651.8 278.776
   2   4  -2 55310.8 227.929
  -2  -4   2 54290.5 297.083
   2   4  -1 45786.5 381.494
  -2  -4   1 37319.1 294.081
   2   4  -1 50312.5 195.227
  -2  -4   1 38291.4 269.662
  -2  -4   0 25764.7 255.819
  -2  -4   0 24791.5 225.025
   2   4   0 25521.4 302.304
  -2  -4  -1 91585.0 458.608
  -2  -4  -1 95936.1 506.856
  -2  -4  -2 2318.10 85.6284
   2   4   2 2529.09 89.0077
   2   4   3 642.165 51.4486
   2   4   3 1695.91 80.2517
   2   4   4 70472.6 520.932
  -2  -4  -4 72254.6 537.005
  -2  -4  -5 573.987 76.4320
   2   4   5 406.205 40.1685
   2   4   5 405.477 49.3378
   2   4   5 583.306 60.7315
   2   4   5 471.579 66.8561
  -2  -4  -5 578.980 65.2120
  -2  -4  -6 93690.4 679.825
   2   4   6 96386.1 567.340
  -2  -4  -6 85125.5 688.506
   2   4   6 88347.4 653.765
   2   4   6 95507.9 578.774
  -2  -4  -7 864.104 93.0708
  -2  -4  -7 911.591 86.5208
   2   4   7 575.414 56.4835
   2   4   7 1003.85 82.3383
   2   4   7 978.976 94.3849
   2   4   7 674.841 64.7371
  -2  -4  -8 12742.3 279.886
   2   4   8 10340.7 210.648
   2   4   8 11128.0 219.262
   2   4   8 12329.7 282.266
  -2  -4  -9 9414.20 248.728
   2   4   9 9030.68 201.449
   2   4   9 8701.99 203.430
   2   4   9 9181.88 255.859
  -2  -4 -10 57334.3 597.661
   2   4  10 58665.5 509.490
   2   4  10 58609.5 512.860
   2   4  11 2833.72 120.531
   2   4  11 3139.25 158.500
   2   4  11 2859.03 124.339
   2   4  12 12256.4 277.275
   2   4  12 13837.5 245.018
   2   4  13 3780.64 123.658
   2   4  13 3693.13 120.226
   2   4  14 3918.46 108.880
   2   4  14 3558.25 97.9148
   2   4  14 3658.92 125.695
   2   5 -16 130.121 73.7174
   2   5 -16 260.667 58.4924
   2   5 -15 152.336 104.474
   2   5 -15 371.109 78.0906
   2   5 -15 242.408 104.794
   2   5 -15 339.323 83.0125
   2   5 -14 8353.55 260.854
   2   5 -14 8986.89 258.408
  -2  -5  13 2861.16 153.779
   2   5 -13 2950.91 171.756
   2   5 -13 2717.51 178.822
   2   5 -13 2485.36 218.024
   2   5 -13 2281.44 193.886
  -2  -5  13 2646.70 151.507
  -2  -5  12 23274.2 394.586
  -2  -5  12 24853.5 302.724
   2   5 -12 20113.9 481.569
  -2  -5  12 25769.4 327.593
  -2  -5  12 22623.1 411.610
   2   5 -12 21491.3 463.415
  -2  -5  11 35188.5 466.587
  -2  -5  11 35540.2 514.482
  -2  -5  11 34082.8 349.132
  -2  -5  11 35197.1 382.236
  -2  -5  10 23214.0 371.825
  -2  -5  10 26019.0 308.255
  -2  -5  10 23110.3 399.765
  -2  -5  10 27447.2 338.444
   2   5 -10 21659.7 481.194
  -2  -5   9 3388.50 118.823
   2   5  -9 4039.45 152.145
  -2  -5   9 2720.65 147.236
   2   5  -9 2511.78 188.489
  -2  -5   9 3523.34 116.862
   2   5  -9 3288.97 122.868
  -2  -5   8 4889.27 186.623
   2   5  -8 3698.89 135.731
  -2  -5   8 4019.85 161.243
   2   5  -8 4150.45 134.879
   2   5  -8 5596.60 238.079
  -2  -5   8 3696.92 114.907
  -2  -5   8 4960.43 181.679
  -2  -5   7 1591.33 73.7410
   2   5  -7 2161.77 100.489
   2   5  -7 940.486 123.038
  -2  -5   7 868.657 87.9789
  -2  -5   7 1340.80 109.623
   2   5  -7 1556.20 81.0447
   2   5  -7 1639.23 110.329
  -2  -5   6 7041.07 197.324
  -2  -5   6 7424.23 145.928
   2   5  -6 7172.37 154.215
   2   5  -6 7013.87 185.904
   2   5  -5 75.7276 30.3648
   2   5  -5 204.348 35.4241
   2   5  -5 185.955 72.8546
  -2  -5   5 63.1972 29.0464
  -2  -5   5 94.5030 36.4115
  -2  -5   5 310.238 60.6167
  -2  -5   5 134.238 45.2565
   2   5  -5 74.1662 28.6240
   2   5  -5 218.349 52.2335
  -2  -5   4 21113.3 255.207
   2   5  -4 22895.6 264.047
  -2  -5   4 23952.6 251.626
   2   5  -4 24785.2 303.656
   2   5  -4 22290.3 254.438
   2   5  -4 25780.8 218.907
  -2  -5   4 25058.1 324.197
   2   5  -3 63688.5 336.934
   2   5  -3 60867.2 430.277
   2   5  -3 58282.1 397.895
   2   5  -3 56917.2 285.776
  -2  -5   3 63956.7 411.765
   2   5  -3 65904.0 559.617
   2   5  -2 85340.8 337.961
   2   5  -2 90027.9 533.604
  -2  -5   2 88758.7 491.637
  -2  -5   2 73969.6 379.547
   2   5  -2 83028.0 293.189
   2   5  -2 74266.7 454.170
   2   5  -1 9633.49 99.9688
  -2  -5   1 19352.4 245.885
  -2  -5   1 13255.1 215.461
   2   5  -1 14707.4 220.191
   2   5  -1 10617.3 89.5324
   2   5  -1 12027.1 182.621
  -2  -5   1 15638.3 179.338
  -2  -5   0 8147.15 163.585
  -2  -5   0 8219.55 171.326
   2   5   0 8953.46 180.041
  -2  -5   0 8047.17 159.229
   2   5   0 8924.46 162.050
  -2  -5   0 7537.14 134.463
   2   5   0 8502.36 171.123
  -2  -5  -1 6545.41 153.354
  -2  -5  -1 6230.17 153.469
   2   5   1 6916.28 144.826
  -2  -5  -1 4039.73 123.264
  -2  -5  -1 3712.66 94.1872
   2   5   1 5672.94 141.658
   2   5   1 6073.38 150.260
  -2  -5  -2 74514.7 531.523
   2   5   2 73004.7 506.261
  -2  -5  -2 73342.3 505.896
   2   5   2 74674.2 513.319
  -2  -5  -3 82643.6 579.859
   2   5   3 84369.6 515.024
   2   5   3 75901.4 524.834
   2   5   3 78694.2 426.000
   2   5   3 86404.9 526.231
   2   5   4 81535.6 537.317
   2   5   4 77126.5 441.430
   2   5   4 79613.3 513.790
  -2  -5  -4 77315.4 615.737
  -2  -5  -4 79558.9 600.933
   2   5   5 116568. 648.401
   2   5   5 107972. 559.054
   2   5   5 109688. 619.671
   2   5   5 119714. 658.082
   2   5   5 111002. 721.572
  -2  -5  -5 115819. 755.129
   2   5   5 111858. 695.081
   2   5   6 12709.0 204.964
  -2  -5  -6 14794.5 303.954
  -2  -5  -6 13644.9 276.411
   2   5   6 12623.9 257.139
   2   5   6 14448.0 243.620
   2   5   6 13361.6 272.415
  -2  -5  -7 33000.5 483.154
  -2  -5  -7 33491.6 445.301
   2   5   7 34206.9 458.164
   2   5   7 32524.6 371.923
   2   5   7 34347.0 446.219
  -2  -5  -8 4649.79 179.156
   2   5   8 6028.42 169.477
   2   5   8 6374.22 160.623
   2   5   8 4521.99 179.523
   2   5   9 159.892 46.5458
  -2  -5  -9 262.186 72.4032
   2   5   9 170.709 57.3771
   2   5   9 132.761 76.1537
  -2  -5 -10 468.565 77.7956
   2   5  10 989.488 77.4467
   2   5  10 846.669 82.7843
   2   5  10 406.913 93.6407
   2   5  11 868.950 72.4455
   2   5  11 669.355 71.6390
   2   5  12 112.454 42.3238
   2   5  12 122.513 68.2263
   2   5  12 98.4223 44.4808
   2   5  13 3699.83 106.721
   2   5  13 3953.97 116.443
  -2  -5 -14 166.572 34.9791
   2   5  14 170.876 30.4692
   2   6 -16 714.671 64.4772
   2   6 -15 22234.6 339.549
   2   6 -15 25715.4 350.623
   2   6 -14 4577.57 190.458
   2   6 -14 4204.88 207.571
   2   6 -14 4052.23 229.230
  -2  -6  13 63.8366 79.3943
   2   6 -13 7.24346 76.1969
   2   6 -13-13.2887 120.711
   2   6 -13 59.5200 92.0389
   2   6 -13 18.5927 136.137
   2   6 -12 2591.24 205.486
  -2  -6  12 2650.99 154.511
  -2  -6  11 9896.85 263.633
  -2  -6  11 10315.2 203.719
  -2  -6  10 204.146 44.7577
  -2  -6  10 217.020 87.7939
   2   6 -10 214.091 141.756
  -2  -6  10 246.708 80.3433
   2   6  -9 17635.0 449.489
  -2  -6   9 19935.9 274.036
  -2  -6   9 18209.0 355.145
   2   6  -9 19566.2 294.514
   2   6  -8 1973.45 100.804
  -2  -6   8 3098.88 154.378
   2   6  -8 1568.86 97.8559
   2   6  -8 4468.04 237.049
  -2  -6   8 3085.18 162.280
  -2  -6   8 1576.74 83.4902
   2   6  -7 89415.8 599.259
   2   6  -7 93305.5 886.248
  -2  -6   7 95550.1 771.185
  -2  -6   7 90191.6 556.442
   2   6  -7 97430.7 760.182
   2   6  -6 10168.9 288.071
  -2  -6   6 6600.50 153.253
   2   6  -6 6738.14 160.038
   2   6  -6 7327.72 167.249
  -2  -6   6 8936.92 235.483
   2   6  -6 6924.55 157.525
   2   6  -6 8087.10 214.179
  -2  -6   5 11064.2 243.817
   2   6  -5 10291.8 177.921
  -2  -6   5 8497.76 170.692
   2   6  -5 9542.82 181.015
  -2  -6   5 9717.57 184.623
   2   6  -5 11793.5 283.536
  -2  -6   5 9321.99 190.907
   2   6  -5 10929.7 231.361
   2   6  -5 9403.66 183.081
   2   6  -4 173.301 33.3219
   2   6  -4 195.355 43.8378
  -2  -6   4 368.164 51.1506
  -2  -6   4 250.588 58.4844
  -2  -6   4 68.7316 33.1189
   2   6  -4 96.9239 34.5558
   2   6  -4 264.680 53.1904
   2   6  -3 68385.7 368.810
  -2  -6   3 71392.7 479.818
   2   6  -3 73422.3 519.192
  -2  -6   3 65799.9 460.418
  -2  -6   3 78994.1 595.483
   2   6  -3 76778.6 547.557
   2   6  -3 74979.5 494.165
   2   6  -2 45836.4 264.122
  -2  -6   2 48514.8 412.222
   2   6  -2 51374.4 439.681
  -2  -6   2 46965.9 361.780
   2   6  -2 46224.9 395.156
   2   6  -2 52219.4 441.774
  -2  -6   1 6313.18 144.297
  -2  -6   1 6501.29 154.189
   2   6  -1 6997.22 168.731
  -2  -6   1 7449.56 177.613
   2   6  -1 7019.83 165.970
  -2  -6   0 471.766 56.4623
  -2  -6   0 379.700 55.8926
   2   6   0 462.951 50.9891
   2   6   0 304.065 53.9063
   2   6   1 57354.6 479.076
  -2  -6  -1 56689.9 449.673
   2   6   1 59481.6 454.707
  -2  -6  -1 59117.9 499.496
   2   6   1 59496.7 477.221
  -2  -6  -2 36260.3 382.170
  -2  -6  -2 37931.5 414.956
   2   6   2 35167.7 379.857
   2   6   2 36580.0 363.156
   2   6   2 38395.1 394.440
   2   6   3 73856.4 555.699
   2   6   3 74470.4 528.192
  -2  -6  -3 73795.6 583.754
   2   6   3 74110.2 432.349
  -2  -6  -4 49686.6 502.488
   2   6   4 50543.8 459.220
   2   6   4 51188.7 373.532
   2   6   4 47004.0 426.986
   2   6   4 44556.6 425.756
   2   6   4 48093.8 482.057
  -2  -6  -5 449.366 71.1642
   2   6   5 546.025 61.6855
   2   6   5 591.780 64.9990
   2   6   5 483.942 57.2810
   2   6   5 331.964 41.3128
   2   6   5 506.205 60.3666
  -2  -6  -6 3977.01 163.050
   2   6   6 2978.08 119.870
   2   6   6 2250.30 91.1711
   2   6   6 3957.92 133.038
   2   6   6 5168.31 176.620
   2   6   7 76.7704 33.6966
   2   6   7 500.414 94.9311
   2   6   7 209.988 62.4042
  -2  -6  -7 461.598 80.1800
  -2  -6  -8 1148.73 105.492
   2   6   8 949.082 109.523
   2   6   8 2293.00 100.415
   2   6   8 2060.50 109.599
  -2  -6  -9 22256.7 378.593
   2   6   9 22033.3 385.129
   2   6   9 21681.9 294.828
   2   6   9 22165.7 322.352
  -2  -6 -10 55880.8 568.412
   2   6  10 68300.5 520.209
   2   6  10 69135.2 544.533
   2   6  10 56180.9 610.958
   2   6  11 3340.49 115.651
   2   6  11 3051.59 118.571
  -2  -6 -12 43.0659 46.8236
   2   6  12 72.1608 34.5921
   2   6  12 5.90970 61.2749
  -2  -6 -13 276.823 44.6841
   2   6  13 285.887 55.9643
   2   6  13 276.972 36.1552
   2   6  14 1407.15 50.7665
   2   6  14 1626.22 73.5060
   2   7 -16 12.6429 29.7976
   2   7 -16 7.12024 48.9113
   2   7 -15 2886.57 116.673
   2   7 -15 1673.54 127.376
   2   7 -14 5868.37 234.964
   2   7 -14 6506.90 206.603
  -2  -7  13 8637.11 233.446
   2   7 -13 8038.24 249.821
   2   7 -13 9076.47 252.275
   2   7 -13 7384.66 274.466
   2   7 -12 68.8292 118.657
  -2  -7  12 66.9190 86.4522
  -2  -7  12 56.2217 36.4052
   2   7 -11 2110.92 197.657
  -2  -7  11 2077.32 99.0320
  -2  -7  11 2152.94 149.639
   2   7 -10 26986.0 565.493
  -2  -7  10 25984.1 422.925
   2   7  -9 9667.15 347.323
  -2  -7   9 11778.7 224.356
   2   7  -9 11122.0 233.056
  -2  -7   9 9198.01 263.015
  -2  -7   9 10199.5 299.861
  -2  -7   8 17645.1 270.982
   2   7  -8 17908.0 290.310
  -2  -7   8 21008.4 397.284
  -2  -7   8 20324.9 375.098
   2   7  -8 22385.0 492.452
  -2  -7   7 573.921 60.2706
   2   7  -7 1735.25 170.631
   2   7  -7 686.477 68.1298
  -2  -7   7 1215.83 119.208
   2   7  -7 1141.95 108.440
   2   7  -6 127.157 66.8170
   2   7  -6 109.202 43.5432
   2   7  -6 75.7604 40.5302
  -2  -7   6 66.2846 39.6048
  -2  -7   6 207.099 81.1899
   2   7  -5 1075.01 74.0316
  -2  -7   5 1302.02 80.8342
   2   7  -5 960.846 122.371
   2   7  -5 1243.78 80.2067
  -2  -7   5 978.770 99.6329
   2   7  -5 1224.60 97.8249
   2   7  -4 1577.48 141.208
   2   7  -4 2935.55 117.094
  -2  -7   4 3828.60 125.105
   2   7  -4 3110.06 117.148
  -2  -7   4 2345.05 127.711
   2   7  -4 2863.23 128.939
   2   7  -3 2385.42 101.130
  -2  -7   3 2269.55 121.261
  -2  -7   3 2267.04 100.892
   2   7  -3 2169.52 104.465
   2   7  -3 2264.24 113.240
  -2  -7   2 19779.2 285.432
   2   7  -2 18683.9 286.703
   2   7  -2 19340.6 273.877
  -2  -7   2 19428.1 319.961
   2   7  -2 19686.2 296.616
   2   7  -1 2223.62 108.316
   2   7  -1 2477.68 110.540
  -2  -7   0 817.035 69.0150
  -2  -7   0 897.627 80.5245
   2   7   0 959.791 78.7886
  -2  -7   0 1034.21 74.9187
   2   7   0 840.134 68.5741
  -2  -7   0 1011.00 80.0632
   2   7   0 1047.33 79.9412
  -2  -7  -1-6.02151 42.7248
   2   7   1 47.6479 51.2849
  -2  -7  -1 121.380 47.1098
   2   7   1 17.8822 36.8287
  -2  -7  -1 118.317 49.7716
  -2  -7  -1 14.3195 49.1552
   2   7   1 38.4565 50.1095
  -2  -7  -2 2158.55 115.960
   2   7   2 2230.22 114.476
   2   7   2 1884.38 96.5946
   2   7   2 2498.70 119.468
   2   7   3 12667.6 250.538
  -2  -7  -3 10180.5 236.415
   2   7   3 12401.4 252.237
   2   7   3 17172.4 212.404
  -2  -7  -3 14225.7 284.868
   2   7   3 14121.9 250.012
  -2  -7  -4 278.324 66.8489
  -2  -7  -4 442.557 73.9878
   2   7   4 349.596 66.3964
   2   7   4 274.406 55.0808
   2   7   4 417.958 73.0365
  -2  -7  -5 2092.51 121.721
   2   7   5 2467.36 115.370
   2   7   5 1930.19 103.000
  -2  -7  -5 2121.75 127.801
   2   7   5 2403.63 134.660
   2   7   6 56776.1 436.788
  -2  -7  -6 52745.2 577.007
   2   7   6 53660.3 490.879
   2   7   6 55350.3 499.091
   2   7   6 57703.6 502.993
   2   7   7 33175.0 347.054
   2   7   7 35791.6 401.712
   2   7   7 33795.7 382.857
  -2  -7  -7 34904.8 480.777
   2   7   8 23421.1 325.167
   2   7   8 23049.0 292.155
  -2  -7  -9 787.152 90.8653
   2   7   9 622.023 100.997
   2   7  10 3113.05 106.873
  -2  -7 -10 2939.35 136.575
  -2  -7 -10 2924.01 137.028
   2   7  10 2613.84 139.992
  -2  -7 -11 12.4000 41.8672
  -2  -7 -11-10.1534 48.6508
   2   7  11 15.1821 28.5584
   2   7  11 17.3976 64.1991
  -2  -7 -12 504.279 52.6914
   2   7  12 431.117 65.8136
   2   7  12 546.105 42.1980
  -2  -7 -13 640.119 45.4494
   2   7  13 492.407 55.1540
   2   8 -15 1795.45 79.4643
   2   8 -14 149.887 95.4134
   2   8 -14 209.032 59.3326
   2   8 -14 362.143 65.8892
   2   8 -14 197.816 89.2633
  -2  -8  13 1108.91 101.916
   2   8 -13 1064.88 103.031
   2   8 -13 847.690 130.989
   2   8 -13 826.167 137.522
   2   8 -13 1193.62 106.810
  -2  -8  12 2382.50 143.908
   2   8 -12 2608.28 147.888
  -2  -8  11 14753.2 241.589
  -2  -8  11 14645.2 316.462
   2   8 -10 4248.06 264.241
  -2  -8  10 4255.68 139.705
  -2  -8   9 3032.07 187.219
   2   8  -9 2414.98 222.285
  -2  -8   9 4228.80 143.625
   2   8  -9 3710.86 141.621
  -2  -8   8 43.6964 43.8205
   2   8  -8 48.0285 50.3271
  -2  -8   8 65.1113 91.3170
  -2  -8   8 39.2170 68.3980
   2   8  -8 44.1530 145.074
  -2  -8   7 32419.1 378.663
   2   8  -7 31054.2 384.782
   2   8  -7 31331.3 470.041
   2   8  -6 33598.4 390.008
   2   8  -6 34623.5 401.271
  -2  -8   6 35441.3 394.177
   2   8  -6 39522.5 619.846
  -2  -8   6 37596.9 522.905
   2   8  -6 36708.3 487.330
  -2  -8   5 576.310 64.8828
  -2  -8   5 255.737 87.1670
   2   8  -5 189.305 113.134
   2   8  -5 448.062 65.5536
   2   8  -5 428.710 78.1979
   2   8  -5 415.754 62.4973
   2   8  -4 8155.61 198.162
  -2  -8   4 10494.4 217.789
   2   8  -4 9665.01 213.374
   2   8  -4 7904.24 269.244
  -2  -8   4 8629.57 247.195
   2   8  -4 9576.54 241.515
   2   8  -3 22198.8 331.888
  -2  -8   3 21063.8 307.641
  -2  -8   3 21790.3 367.441
   2   8  -3 20757.4 304.638
  -2  -8   2 92240.9 745.361
   2   8  -2 91002.3 640.055
   2   8  -2 91517.7 686.827
  -2  -8   1 24687.2 346.889
   2   8  -1 24091.6 351.904
  -2  -8   1 23786.2 371.574
   2   8   0 8731.35 199.163
   2   8   0 9096.96 221.406
  -2  -8   0 8659.62 223.312
  -2  -8  -1 21653.1 355.287
   2   8   1 19962.0 325.108
   2   8   1 20401.8 306.464
   2   8   1 22097.0 345.134
  -2  -8  -1 23375.2 355.868
   2   8   2 800.145 86.3231
  -2  -8  -2 966.861 97.2472
   2   8   2 1105.93 87.1932
   2   8   2 696.870 83.7108
  -2  -8  -3 151074. 955.247
   2   8   3 151356. 881.943
   2   8   3 151125. 907.741
  -2  -8  -4 35421.5 444.461
  -2  -8  -4 32405.4 457.402
   2   8   4 38163.9 447.319
   2   8   4 33100.2 408.403
   2   8   4 36178.8 459.518
  -2  -8  -5 22731.7 360.314
   2   8   5 21383.7 328.433
  -2  -8  -5 18426.5 356.354
   2   8   5 18837.2 307.952
   2   8   5 18327.0 337.047
   2   8   5 21746.7 258.079
  -2  -8  -6 31220.9 427.940
  -2  -8  -6 28365.4 436.238
   2   8   6 27527.4 363.427
   2   8   6 27819.4 362.581
   2   8   6 30252.8 310.987
   2   8   6 26901.7 409.869
  -2  -8  -7 4858.33 172.467
  -2  -8  -7 4614.80 184.735
   2   8   7 4364.16 178.907
   2   8   7 4855.33 127.981
  -2  -8  -8 19128.2 352.927
   2   8   8 19862.4 254.450
  -2  -8  -9 266.529 67.0087
  -2  -8  -9 229.886 66.1850
   2   8   9 195.747 35.8109
  -2  -8 -10 16593.8 266.511
   2   8  10 16495.6 211.993
   2   8  11 43.0836 54.9207
   2   8  11 37.2900 22.4871
  -2  -8 -11 29.0210 38.8547
   2   8  12 17.9153 45.5523
   2   8  13 120.109 32.0331
   2   9 -14 2518.86 134.045
   2   9 -14 2800.41 97.9095
   2   9 -13 1334.77 98.2665
   2   9 -13 1577.60 96.6293
  -2  -9  13 1530.94 99.9371
  -2  -9  12 507.910 46.5516
   2   9 -12 412.378 78.6260
  -2  -9  12 416.897 82.9622
  -2  -9  11 3092.10 160.730
   2   9 -11 2622.74 142.319
  -2  -9  11 2987.66 109.173
   2   9 -11 2834.89 207.324
   2   9 -10 14856.4 437.398
  -2  -9  10 17292.4 382.029
   2   9  -9 340.857 171.054
  -2  -9   9 919.750 78.7632
   2   9  -9 742.424 74.0247
  -2  -9   9 483.493 129.080
  -2  -9   8 9640.45 218.014
   2   9  -8 9127.40 220.519
  -2  -9   8 8179.18 281.048
   2   9  -8 7337.44 322.552
   2   9  -7 13.4793 63.8641
   2   9  -7 66.7369 44.9963
  -2  -9   7 20.1555 42.2543
   2   9  -7 33.1521 52.3745
  -2  -9   7 119.589 106.867
   2   9  -7 207.714 153.497
   2   9  -6 15569.6 278.185
  -2  -9   6 15958.9 361.675
   2   9  -6 16659.7 295.159
   2   9  -6 15283.2 424.068
   2   9  -6 16140.3 334.285
   2   9  -5 143.906 68.9086
   2   9  -5 16.7669 49.3610
   2   9  -5 20.8610 52.2910
   2   9  -5 52.2757 111.698
  -2  -9   5 68.5418 84.4275
  -2  -9   5 26.2214 51.8578
   2   9  -4 2576.35 127.753
   2   9  -4 2283.16 120.746
  -2  -9   4 2972.50 133.097
   2   9  -4 1908.74 179.701
  -2  -9   4 2174.72 143.304
   2   9  -4 2566.98 141.994
   2   9  -3 2801.76 133.343
  -2  -9   3 3238.65 135.851
   2   9  -3 3102.76 137.025
  -2  -9   3 2583.37 153.275
   2   9  -3 3084.27 151.806
   2   9  -2 58444.5 567.524
  -2  -9   2 57339.1 543.036
  -2  -9   2 56870.7 610.449
   2   9  -2 59338.8 541.548
   2   9  -2 60469.5 595.279
  -2  -9   1 10221.3 237.632
   2   9  -1 10058.8 244.319
  -2  -9   1 11419.5 281.259
   2   9  -1 10984.4 261.173
   2   9   0 21816.4 357.366
  -2  -9   0 21452.7 369.642
   2   9   1 10451.5 251.256
   2   9   1 9570.03 223.160
  -2  -9  -1 13118.0 285.477
   2   9   1 11894.7 271.594
   2   9   2 36216.0 466.057
  -2  -9  -2 36916.4 497.193
   2   9   2 32184.5 433.739
   2   9   2 32160.0 407.218
  -2  -9  -3 2733.25 136.444
   2   9   3 3103.00 141.978
   2   9   3 2803.51 130.461
   2   9   3 3274.76 155.548
  -2  -9  -3 2901.96 153.223
  -2  -9  -4 1448.66 108.696
   2   9   4 1323.41 93.4332
  -2  -9  -4 1397.38 116.615
   2   9   4 1483.21 102.717
   2   9   4 1426.04 115.756
   2   9   5 2286.73 138.026
  -2  -9  -5 2725.01 149.425
   2   9   5 2410.20 121.758
   2   9   5 2894.15 126.183
   2   9   6 345.158 60.2921
   2   9   6 437.441 60.7405
  -2  -9  -6 413.438 84.6753
   2   9   6 320.732 85.2307
  -2  -9  -7 1259.80 109.910
   2   9   7 1218.49 80.6711
  -2  -9  -7 996.994 94.0083
   2   9   7 1176.38 112.044
  -2  -9  -8 10807.5 233.808
  -2  -9  -8 10702.7 252.606
  -2  -9  -9 937.538 77.8549
  -2  -9  -9 855.313 81.8712
   2   9   9 732.658 88.4026
  -2  -9 -10 3317.79 118.594
  -2  -9 -11 2448.35 83.3499
   2   9  12 749.458 52.8386
  -2 -10  13 4.22560 47.4413
  -2 -10  12 1205.72 97.5721
   2  10 -12 1048.08 118.357
  -2 -10  11 5957.19 191.638
   2  10 -11 5834.25 232.206
   2  10 -10 1052.84 152.744
  -2 -10  10 1435.16 82.5173
  -2 -10  10 1280.33 141.906
  -2 -10  10 1151.76 121.329
   2  10  -9 76.5935 141.239
  -2 -10   9 57.1890 46.6100
  -2 -10   9 14.5994 109.545
   2  10  -8 29543.3 591.065
  -2 -10   8 36133.0 412.731
  -2 -10   8 29379.6 490.879
   2  10  -8 34174.8 418.256
   2  10  -7 1222.22 86.6725
   2  10  -7 1673.58 107.264
   2  10  -7 700.795 179.764
  -2 -10   7 2165.34 112.121
  -2 -10   7 1046.67 138.002
   2  10  -6 436.041 163.964
   2  10  -6 405.887 70.9904
  -2 -10   6 523.104 73.9407
   2  10  -6 563.116 73.5113
  -2 -10   6 408.175 112.656
   2  10  -5 105.669 69.1394
  -2 -10   5 91.1921 59.1400
   2  10  -5 75.9213 59.2420
   2  10  -5 93.4447 60.3773
   2  10  -5 2.87873 146.241
  -2 -10   5-29.6697 99.1613
  -2 -10   4 10440.8 244.868
   2  10  -4 9556.12 332.287
  -2 -10   4 9403.45 275.664
   2  10  -4 8520.66 224.913
   2  10  -4 9179.73 229.370
   2  10  -4 9608.37 262.429
   2  10  -3 2882.70 140.726
   2  10  -3 3195.44 144.312
  -2 -10   3 3127.78 169.537
  -2 -10   3 2688.55 133.851
   2  10  -3 3189.25 157.177
  -2 -10   2 13897.7 281.868
  -2 -10   2 15548.6 334.356
   2  10  -2 14136.4 289.402
   2  10  -2 14213.5 283.414
   2  10  -2 15942.9 325.819
  -2 -10   1 3477.89 149.244
   2  10  -1 2962.89 148.262
   2  10  -1 3301.92 156.653
  -2 -10   1 3228.95 164.432
  -2 -10   0 3545.71 156.137
   2  10   0 3574.76 151.359
  -2 -10   0 3054.69 156.960
   2  10   0 2911.67 148.443
   2  10   1 7211.62 218.508
   2  10   1 7227.06 208.842
  -2 -10  -1 7515.09 227.151
   2  10   1 7166.88 220.086
   2  10   2 136.410 70.6223
   2  10   2 129.993 75.4892
   2  10   2 100.602 61.6160
  -2 -10  -3 2313.13 132.009
   2  10   3 2322.44 127.015
   2  10   3 2002.70 116.088
   2  10   3 2400.86 140.116
   2  10   4 4450.52 165.440
  -2 -10  -4 4681.01 194.412
   2  10   4 4173.12 177.754
  -2 -10  -5 31671.6 465.655
   2  10   5 29518.2 385.831
   2  10   5 28570.2 381.027
   2  10   5 30582.2 440.295
  -2 -10  -6 11524.5 273.387
   2  10   6 10804.8 223.871
  -2 -10  -6 10110.0 232.865
   2  10   6 11138.7 223.940
   2  10   6 11936.1 274.852
  -2 -10  -7 16761.5 310.314
   2  10   7 16529.7 249.336
  -2 -10  -8 9646.68 220.513
   2  10   8 9455.53 226.378
  -2 -10  -9 191.088 46.2089
   2  10   9 148.126 54.4599
  -2 -10 -10 3270.95 97.1598
   2  10  10 2878.05 107.563
   2  11 -12 167.907 72.7933
   2  11 -11 8.64278 81.9472
  -2 -11  11 14.4337 23.4567
   2  11 -11 8.91020 82.7189
   2  11 -10 60.3347 101.673
  -2 -11  10 30.3638 33.8640
  -2 -11  10 64.4099 86.8959
  -2 -11   9 6054.00 218.948
   2  11  -9 5359.50 259.999
  -2 -11   8 1722.50 96.7572
  -2 -11   8 1551.32 139.442
   2  11  -8 1731.07 100.160
   2  11  -8 1421.51 174.893
  -2 -11   7 1801.57 101.529
   2  11  -7 1662.94 101.316
  -2 -11   7 1577.94 142.909
   2  11  -7 1673.90 199.689
   2  11  -6 19191.2 309.216
  -2 -11   6 18487.2 385.930
   2  11  -5 1087.80 94.8827
  -2 -11   5 1139.19 93.1682
   2  11  -5 1150.51 95.7657
   2  11  -5 1339.42 192.191
  -2 -11   5 1280.99 133.620
  -2 -11   4 11.1220 60.6850
   2  11  -4 20.4761 59.6700
   2  11  -4-15.7383 59.0345
   2  11  -4 6.94394 142.921
  -2 -11   4-20.2864 88.2268
  -2 -11   3 24.9116 61.0080
   2  11  -3 31.7440 66.1095
   2  11  -3-0.87291 61.6753
  -2 -11   3 25.3284 78.8438
   2  11  -3 12.1423 132.987
   2  11  -3 57.3903 64.4779
  -2 -11   2 1262.66 118.647
   2  11  -2 1183.70 108.719
  -2 -11   2 1179.95 103.213
   2  11  -2 1231.58 105.252
   2  11  -2 1236.21 108.593
   2  11  -1 3844.05 164.115
  -2 -11   1 3872.80 174.859
   2  11  -1 4317.68 178.218
   2  11   0 61.5087 66.0612
   2  11   0 113.085 71.6043
  -2 -11   0 85.6266 65.1293
  -2 -11   0 114.008 65.6468
   2  11   1 1333.93 109.779
   2  11   1 1369.77 112.548
   2  11   1 1475.57 106.700
   2  11   2 32625.0 424.680
   2  11   2 33536.8 451.154
  -2 -11  -3 892.613 96.6225
   2  11   3 897.918 94.5208
   2  11   3 773.076 85.4744
   2  11   3 1056.81 102.319
   2  11   4 20293.6 320.166
   2  11   4 20178.6 312.161
   2  11   4 19585.2 336.952
  -2 -11  -5 270.733 70.9106
   2  11   5 158.691 51.3000
   2  11   5 94.7205 50.1482
   2  11   5 182.311 69.3808
   2  11   6 4824.72 139.594
   2  11   6 4684.90 135.285
   2  11   6 5128.33 170.777
   2  11   7 434.323 71.5377
  -2 -11  -7 385.743 61.5032
   2  11   7 358.831 43.6689
  -2 -11  -8 129.814 40.6237
   2  11   8 12.8574 46.1702
   2  12 -11 3093.07 129.084
   2  12 -10 147.302 78.1191
   2  12 -10 90.2878 86.5324
   2  12  -9 1071.11 132.674
  -2 -12   9 1347.48 111.712
   2  12  -8 210.229 122.710
  -2 -12   8 481.091 55.5528
  -2 -12   8 254.030 86.2850
  -2 -12   7 16007.6 326.582
   2  12  -7 15991.1 408.612
   2  12  -7 18935.2 286.549
  -2 -12   7 20771.2 289.107
   2  12  -6 1500.81 91.1923
  -2 -12   6 1497.15 90.1921
   2  12  -6 1443.99 93.1686
  -2 -12   6 1598.19 131.930
   2  12  -5 6743.33 184.730
  -2 -12   5 8968.66 208.393
   2  12  -5 8051.33 205.132
  -2 -12   5 6276.67 220.447
   2  12  -5 5591.96 272.795
   2  12  -4 12117.3 254.882
  -2 -12   4 14850.5 270.170
   2  12  -4 10717.1 362.764
   2  12  -4 13484.3 266.988
  -2 -12   4 11955.1 294.021
   2  12  -3 13139.7 375.797
  -2 -12   3 13495.6 308.368
   2  12  -3 13280.1 272.525
   2  12  -3 14240.6 278.901
   2  12  -2 1564.57 115.733
  -2 -12   2 1689.97 112.200
   2  12  -2 1531.00 111.336
  -2 -12   2 1630.42 124.305
   2  12  -2 1532.12 110.284
   2  12  -1 24088.3 368.770
  -2 -12   1 23010.7 367.395
   2  12  -1 23531.5 369.088
   2  12   0 53.8000 59.7100
   2  12   0 120.029 124.547
   2  12   1 9685.55 242.243
   2  12   1 9470.68 229.902
   2  12   1 9084.70 218.433
   2  12   2 790.102 87.0689
   2  12   2 873.092 83.3225
   2  12   2 759.949 87.2767
   2  12   3 8365.19 197.466
   2  12   3 8379.54 202.646
   2  12   3 8518.03 214.400
   2  12   4 40.8500 51.0232
  -2 -12  -4 21.6153 49.8431
   2  12   4 8.04655 41.4314
   2  12   4 28.3734 55.3797
   2  12   5 8199.90 175.227
   2  12   5 7929.61 169.074
   2  12   5 7844.93 190.652
  -2 -12  -6 2951.07 104.211
   2  12   6 2754.65 92.5587
   2  12   6 2830.14 92.8868
   2  12   6 2807.89 110.913
  -2 -12  -7 4802.90 114.705
   2  12   7 4454.44 125.155
  -2 -12  -8 395.068 35.1170
   2  12   8 158.778 44.9741
   2  13  -9 4752.72 153.239
   2  13  -9 2515.60 126.700
  -2 -13   8 2552.47 117.414
   2  13  -8 1789.60 136.614
   2  13  -7 2265.30 166.197
  -2 -13   7 2550.98 125.279
   2  13  -6 5373.95 133.280
  -2 -13   6 5267.84 173.563
   2  13  -6 5280.02 233.151
   2  13  -5 1172.99 79.1527
   2  13  -5 1490.97 87.7772
   2  13  -5 845.158 153.480
  -2 -13   5 870.234 93.1198
  -2 -13   5 1669.31 86.6742
   2  13  -4 930.432 78.1536
   2  13  -4 975.904 152.962
   2  13  -4 926.240 75.8950
  -2 -13   4 921.377 93.4258
  -2 -13   4 940.521 73.4309
   2  13  -3 716.264 139.469
  -2 -13   3 911.054 75.8202
   2  13  -3 801.857 77.0380
   2  13  -3 631.861 74.2763
  -2 -13   3 590.515 81.5004
   2  13  -2 13627.2 255.573
   2  13  -2 14044.7 259.464
   2  13  -1 4521.17 154.855
   2  13  -1 4123.18 144.981
   2  13   1 89.1849 49.5646
   2  13   1 100.574 97.1402
   2  13   1 46.8303 52.9409
   2  13   1 52.7539 48.0645
   2  13   2 10206.6 203.340
  -2 -13  -2 11631.5 209.692
   2  13   2 8264.30 249.970
   2  13   2 9462.36 200.451
   2  13   2 10445.0 208.511
   2  13   3 761.285 104.676
  -2 -13  -3 2111.86 93.2201
   2  13   3 1621.91 82.8658
   2  13   3 1397.76 82.3282
   2  13   3 1316.71 81.3492
   2  13   4 7513.58 154.908
   2  13   4 7805.59 167.744
  -2 -13  -5 652.634 49.5994
   2  13   5 586.849 47.8503
   2  13   5 663.925 57.0072
   2  13   5 643.482 80.6833
   2  13   5 613.868 46.1649
  -2 -13  -6 5899.14 111.458
   2  13   6 3518.57 122.383
  -2 -14   7 9419.12 128.101
   2  14  -5 228.006 34.9405
   2  14  -5 236.129 91.9441
  -2 -14   5 410.541 41.4987
  -2 -14   5 204.036 46.2205
   2  14  -5 360.243 43.9483
   2  14  -4 2791.18 162.522
   2  14  -4 2946.72 99.0032
  -2 -14   4 3735.46 105.461
   2  14  -4 3383.85 105.420
   2  14  -3 9.30993 37.5893
   2  14  -3-32.3427 91.8594
  -2 -14   3 70.7257 35.7754
   2  14  -3 33.9471 36.6557
  -2 -14   2 866.657 60.6252
   2  14  -2 677.475 62.4226
   2  14  -2 747.791 62.3077
   2  14  -1 884.593 68.7773
   2  14  -1 994.753 68.0203
   2  14   1 7010.31 151.204
   2  14   1 7362.74 149.229
   2  14   2 823.653 58.5911
  -2 -14  -2 1003.53 58.9807
   2  14   2 902.311 57.0381
   2  14   3 633.657 76.5169
   2  14   3 867.586 53.1078
  -2 -14  -4 2728.76 74.9344
   2  14   4 2082.15 64.3704
  -2 -15   3 415.399 31.5645
  -2 -15   2 7433.05 113.696
   2  15  -1 99.8625 23.7364
  -3  16   3 5764.91 109.893
  -3  16   3 8598.78 128.336
  -3  16   2 17.3339 21.1274
   3 -16  -2 23.9031 36.8292
  -3  16   1 37.8897 29.8910
   3 -16  -1 48.7957 40.7785
  -3  16   1 25.3905 20.3969
   3 -16   0 21.8812 43.3154
  -3  16  -1 55.2395 27.9095
   3 -16   1 107.199 49.5625
   3 -16   2 494.224 63.5285
   3 -16   4 44.8718 37.1368
  -3  15   5 1244.18 63.7386
   3 -15  -5 1471.73 83.1287
   3 -15  -4 3275.44 124.989
  -3  15   4 2733.43 97.8566
  -3  15   4 2491.57 124.392
  -3  15   4 3229.33 102.836
  -3  15   3 3056.36 110.883
  -3  15   3 3897.85 116.941
  -3  15   3 2595.82 130.209
   3 -15  -3 3684.52 142.943
  -3  15   2 106.057 66.8540
   3 -15  -2 164.152 69.7523
  -3  15   2 157.098 42.6515
  -3  15   1 3368.75 147.622
  -3  15   1 4959.89 134.079
  -3  15   1 4314.14 139.368
   3 -15  -1 4728.37 174.168
   3 -15  -1 5759.87 127.642
  -3  15   0 263.447 60.6637
  -3  15   0 183.444 38.2365
   3 -15   0 267.325 41.7449
   3 -15   0 259.462 79.3341
  -3  15  -1 825.197 70.6556
  -3  15  -1 995.084 61.3898
   3 -15   1 891.347 97.7102
  -3  15  -2 7043.27 160.225
   3 -15   2 10791.6 185.533
  -3  15  -3 508.674 50.3265
   3 -15   3 382.439 82.4764
   3 -15   4 2829.90 137.520
   3 -15   4 4305.64 116.001
   3 -15   5 1943.40 110.219
   3 -15   5 2836.94 91.4154
   3 -15   6 95.6933 53.2896
   3 -15   6 149.645 32.3490
   3 -15   7 1338.13 77.5588
  -3  14   7 2213.07 87.3579
   3 -14  -7 2270.87 100.599
  -3  14   6 843.016 65.0298
   3 -14  -6 868.981 80.9190
  -3  14   5 753.103 73.1667
   3 -14  -5 888.947 89.9785
  -3  14   4 1082.94 85.5514
  -3  14   4 925.158 90.8849
   3 -14  -4 1205.64 107.601
  -3  14   3 7698.70 195.061
  -3  14   3 6892.20 194.500
   3 -14  -3 8094.97 160.249
   3 -14  -3 6779.37 216.827
   3 -14  -2 80.8955 37.5912
  -3  14   2 119.076 55.3912
   3 -14  -2 93.0236 86.4883
   3 -14  -1 5795.24 218.361
  -3  14   1 6186.76 171.132
  -3  14   0 1454.36 112.516
   3 -14   0 1523.85 87.8844
  -3  14   0 1198.85 123.305
  -3  14   0 1238.68 86.5091
   3 -14   0 1326.50 131.607
  -3  14  -1 8002.23 216.421
  -3  14  -1 7461.03 181.234
  -3  14  -2-5.29558 62.2193
   3 -14   2 20.5824 46.6945
  -3  14  -2 4.07286 36.5006
  -3  14  -3 380.566 62.4865
   3 -14   3 476.977 105.102
   3 -14   3 566.527 66.9589
   3 -14   4 1612.30 82.2480
  -3  14  -4 1137.62 76.5598
   3 -14   4 1580.52 92.4403
   3 -14   4 1208.22 122.198
   3 -14   5 3040.10 106.701
   3 -14   5 3212.54 122.245
   3 -14   6 1170.09 71.2042
   3 -14   6 1370.30 80.2167
   3 -14   6 1095.98 108.014
   3 -14   7 322.948 47.3081
   3 -14   7 229.093 76.1192
   3 -14   8 7.94072 27.8823
   3 -14   8-2.22263 54.0317
   3 -14   9 12052.6 160.022
   3 -13 -10 305.714 41.2295
  -3  13  10 152.921 25.0640
   3 -13  -9 26.4294 42.6077
  -3  13   9 2.20711 30.0590
   3 -13  -9 96.3387 42.7616
   3 -13  -8 675.425 71.6223
  -3  13   8 693.379 64.0044
   3 -13  -8 658.201 76.2363
   3 -13  -7 15379.6 291.367
   3 -13  -7 15978.2 285.803
  -3  13   7 16050.8 259.225
   3 -13  -6 8589.08 221.778
  -3  13   6 7890.56 195.813
  -3  13   6 7775.65 198.388
   3 -13  -6 8331.66 236.933
   3 -13  -5 609.802 84.1881
  -3  13   5 447.568 82.1641
   3 -13  -5 373.340 90.6813
   3 -13  -4 11681.2 271.354
  -3  13   4 11384.0 261.338
  -3  13   4 11913.9 260.961
   3 -13  -4 11666.0 302.350
  -3  13   3 28257.4 399.056
   3 -13  -3 26840.5 461.252
  -3  13   2 5739.50 190.056
   3 -13  -2 5426.74 227.966
  -3  13   1 3511.19 149.711
   3 -13  -1 2987.82 178.674
   3 -13   0 20.2469 45.7962
  -3  13   0 69.0264 94.3054
   3 -13   0 25.2533 41.5230
  -3  13   0 22.6442 54.1364
  -3  13  -1 113.021 50.4039
   3 -13   1 141.853 50.8290
  -3  13  -1 138.452 88.2280
  -3  13  -1 156.723 91.9792
   3 -13   1 111.777 52.3695
   3 -13   2 1286.25 89.9769
  -3  13  -2 1256.47 110.986
   3 -13   2 1042.89 86.0345
  -3  13  -2 1145.24 84.8798
   3 -13   2 1002.62 139.697
   3 -13   3 4267.79 143.081
   3 -13   3 3995.79 151.630
   3 -13   3 3283.28 195.273
  -3  13  -3 3509.51 153.823
   3 -13   4 12366.0 235.289
  -3  13  -4 10153.8 230.812
   3 -13   4 12403.0 254.460
   3 -13   4 10852.5 297.407
   3 -13   5 2865.51 121.513
   3 -13   5 2778.36 124.993
   3 -13   6 13013.0 240.155
   3 -13   6 12420.7 305.918
   3 -13   7 676.891 74.1544
   3 -13   7 1111.22 83.8275
   3 -13   7 653.914 106.160
   3 -13   7 1009.14 80.2671
   3 -13   8 4815.15 140.192
   3 -13   8 3827.01 160.537
   3 -13   9 189.154 43.5149
   3 -13   9 84.2718 62.4542
  -3  13 -10 59.0188 50.2553
   3 -12 -11 2124.01 89.8396
  -3  12  11 1230.01 54.4633
   3 -12 -10 1655.95 94.6130
  -3  12  10 1443.49 71.9540
   3 -12 -10 1534.88 88.7429
  -3  12   9 1373.98 82.6357
   3 -12  -9 1081.27 90.2680
   3 -12  -9 1303.30 96.0310
   3 -12  -8 17095.7 316.213
  -3  12   8 17933.5 286.791
   3 -12  -7 5765.65 198.787
  -3  12   7 5518.20 167.287
  -3  12   7 5894.81 183.243
   3 -12  -6 4073.56 173.887
  -3  12   6 3837.40 160.125
   3 -12  -6 4122.85 191.383
   3 -12  -5 3426.10 163.595
   3 -12  -5 3354.39 182.367
   3 -12  -4 5209.07 197.908
   3 -12  -4 5196.23 156.653
  -3  12   4 5317.65 194.078
   3 -12  -3 133.051 69.7201
   3 -12  -3 265.397 55.4574
   3 -12  -3 131.175 98.6115
  -3  12   3 227.223 79.4877
   3 -12  -2 4447.87 182.684
   3 -12  -2 5514.81 169.335
  -3  12   2 5153.77 191.722
   3 -12  -2 4764.88 225.049
   3 -12  -2 4980.09 149.011
   3 -12  -1 112.864 48.6861
  -3  12   1 148.000 67.8430
   3 -12  -1 135.950 50.8907
   3 -12   0 1075.93 88.9757
   3 -12   0 829.749 80.2803
  -3  12   0 856.156 86.8148
  -3  12  -1 12082.8 262.569
   3 -12   1 11741.4 248.401
   3 -12   2 4441.85 157.660
   3 -12   2 4211.29 155.358
  -3  12  -2 4109.80 202.131
  -3  12  -2 4428.41 152.567
   3 -12   2 4548.12 220.542
  -3  12  -3 3296.00 129.458
   3 -12   3 3305.08 142.946
   3 -12   4 475.382 74.9555
  -3  12  -4 655.994 88.9088
   3 -12   4 414.587 73.7625
   3 -12   5 4498.77 161.887
   3 -12   5 4371.34 161.252
   3 -12   5 4041.40 204.135
   3 -12   6 12218.4 255.096
   3 -12   6 11880.3 249.610
   3 -12   7 1009.94 87.4436
   3 -12   7 1093.08 95.6510
   3 -12   7 878.444 119.362
   3 -12   7 841.587 89.1923
   3 -12   8 3175.03 134.991
   3 -12   8 2067.42 110.983
   3 -12   8 2119.52 143.065
   3 -12   8 3375.31 130.958
   3 -12   9 10019.5 205.967
   3 -12   9 11078.0 262.153
   3 -12  10 411.764 72.6250
  -3  11  12 147.773 31.0862
   3 -11 -11 2483.53 111.614
   3 -11 -11 2545.93 119.116
  -3  11  11 2611.49 92.6741
  -3  11  11 2668.83 97.9157
  -3  11  10 2861.75 115.506
   3 -11 -10 2434.45 127.722
   3 -11 -10 2852.97 136.060
  -3  11  10 2506.24 104.645
   3 -11  -9 1039.98 105.046
  -3  11   9 1015.25 80.8182
   3 -11  -9 1205.33 108.566
   3 -11  -8 2175.64 144.198
   3 -11  -8 2394.83 143.894
  -3  11   8 1993.17 108.065
  -3  11   8 2241.00 110.290
   3 -11  -7 434.591 93.8178
   3 -11  -7 327.998 96.9427
   3 -11  -6 3993.42 197.578
   3 -11  -6 3447.53 170.473
   3 -11  -5 4304.01 185.355
   3 -11  -5 3893.69 199.882
   3 -11  -4 7473.08 262.193
   3 -11  -4 7849.93 244.209
   3 -11  -3 1933.27 130.424
   3 -11  -3 2707.96 118.475
   3 -11  -3 1801.48 153.273
   3 -11  -3 2534.42 112.643
   3 -11  -2 6471.38 184.457
   3 -11  -2 6352.32 175.643
  -3  11   1 2692.24 139.832
   3 -11  -1 2971.76 125.296
   3 -11   0 7881.11 206.021
  -3  11   0 8053.99 218.663
   3 -11   0 7782.07 196.878
   3 -11   1 55444.1 521.683
   3 -11   1 52982.8 655.183
   3 -11   1 51526.1 503.100
  -3  11  -1 54794.4 538.859
   3 -11   2 2718.72 129.598
  -3  11  -2 2374.38 161.159
   3 -11   2 2633.49 125.108
  -3  11  -2 2831.92 127.139
   3 -11   2 2630.99 169.713
   3 -11   3 28632.7 384.160
   3 -11   3 27903.0 481.222
  -3  11  -3 27133.1 344.733
   3 -11   4 1960.56 119.004
   3 -11   4 1598.05 150.822
   3 -11   4 1884.91 115.112
   3 -11   5 520.027 85.0423
   3 -11   5 510.274 78.9651
  -3  11  -5 574.323 76.9279
   3 -11   5 505.146 115.925
   3 -11   6 17479.3 312.401
   3 -11   6 17980.9 314.089
   3 -11   7 2252.83 129.438
   3 -11   7 2748.29 140.068
   3 -11   7 2381.62 161.831
   3 -11   7 2616.11 129.468
   3 -11   8 1151.59 100.068
   3 -11   8 1643.40 116.269
   3 -11   8 1717.44 108.819
   3 -11   8 1101.34 128.495
   3 -11   9 3339.16 141.263
   3 -11   9 4069.19 160.318
   3 -11   9 3922.04 147.941
   3 -11   9 3507.25 170.133
   3 -11  10 66.7952 52.2334
   3 -11  10 41.6720 73.1239
  -3  11 -11 4105.79 160.383
   3 -11  12 6717.83 138.805
   3 -10 -14 223.830 31.6557
   3 -10 -13 4387.94 128.010
  -3  10  13 4050.10 107.374
  -3  10  12 9994.11 191.911
   3 -10 -12 9811.97 206.224
  -3  10  11 3139.20 127.971
   3 -10 -11 3088.79 144.047
   3 -10 -10 2577.53 148.519
   3 -10 -10 2157.41 137.838
  -3  10  10 2499.60 126.709
   3 -10  -9 53.1509 84.6582
   3 -10  -9 46.9978 77.4763
  -3  10   9 73.7955 61.4686
   3 -10  -8 12994.0 317.789
   3 -10  -8 12982.2 326.599
  -3  10   8 13534.4 281.505
   3 -10  -7 9268.62 270.423
   3 -10  -7 8966.77 276.572
  -3  10   7 9627.18 237.234
   3 -10  -6 3918.96 183.053
   3 -10  -6 4113.05 137.416
  -3  10   6 3811.15 147.678
   3 -10  -5 1591.83 126.553
   3 -10  -5 1698.10 91.6352
   3 -10  -5 1531.65 142.420
   3 -10  -5 1714.30 94.5469
   3 -10  -4 39394.2 556.628
   3 -10  -4 37267.3 494.414
   3 -10  -4 37802.4 409.604
   3 -10  -4 39823.3 409.305
   3 -10  -3 11739.7 225.372
   3 -10  -3 10268.0 293.295
   3 -10  -3 10021.2 256.846
   3 -10  -3 11104.7 223.096
   3 -10  -2 1663.10 116.753
   3 -10  -2 1821.45 97.5904
   3 -10  -2 1858.42 101.585
   3 -10  -1 134.472 50.7093
   3 -10  -1 121.085 61.0151
   3 -10  -1 135.476 47.3915
  -3  10   1 267.466 49.4582
   3 -10   0 13147.8 274.071
   3 -10   0 13528.7 250.602
   3 -10   1 4100.29 143.420
  -3  10  -1 3907.36 145.596
   3 -10   1 4097.13 146.128
   3 -10   2 4630.27 199.074
   3 -10   2 5080.59 159.393
  -3  10  -2 5579.95 166.286
  -3  10  -2 4214.32 195.735
   3 -10   2 5702.45 172.420
   3 -10   3 19204.6 311.907
   3 -10   3 18427.8 300.213
   3 -10   4 8191.19 213.702
   3 -10   4 8586.25 271.152
   3 -10   5 12206.7 263.894
   3 -10   5 12228.8 258.299
   3 -10   6 837.225 88.1961
   3 -10   6 661.019 113.967
   3 -10   6 746.883 88.9089
   3 -10   7 132.631 63.3142
   3 -10   7 132.672 72.9172
   3 -10   7 79.6388 94.5807
   3 -10   8 3253.44 156.678
   3 -10   8 4457.87 176.555
   3 -10   8 3057.42 177.085
   3 -10   8 4047.45 158.922
   3 -10   9 2973.50 143.614
   3 -10   9 3657.82 160.878
   3 -10   9 3622.31 147.542
   3 -10   9 3131.30 166.298
   3 -10  10 12.1725 56.6997
   3 -10  10 39.4143 74.6408
   3 -10  10 29.3856 75.8987
  -3  10 -11 888.894 107.552
   3 -10  12 19.9856 40.7837
   3 -10  13 16675.3 211.272
   3  -9 -14 129.145 40.6483
  -3   9  14 137.332 36.8615
   3  -9 -13 4705.31 157.838
   3  -9 -13 4468.80 142.035
  -3   9  13 4563.88 138.828
   3  -9 -12 1156.18 99.7010
  -3   9  12 1180.24 94.3177
   3  -9 -11 3315.11 169.789
  -3   9  11 3233.59 145.164
   3  -9 -10 105.290 91.0634
   3  -9 -10 118.631 88.3616
  -3   9  10 87.9372 68.2961
   3  -9  -9 38991.5 553.356
  -3   9   9 39806.9 500.974
   3  -9  -8 6329.54 232.440
   3  -9  -8 6081.07 250.096
  -3   9   8 6232.31 203.207
   3  -9  -8 6145.99 169.390
  -3   9   7 81717.5 691.438
   3  -9  -7 83575.1 841.304
   3  -9  -6 6270.70 223.839
  -3   9   6 5735.34 184.435
   3  -9  -6 5627.11 234.231
   3  -9  -5 244.761 82.2799
   3  -9  -5 130.078 48.4106
   3  -9  -4 2374.54 135.824
   3  -9  -4 2623.14 106.741
   3  -9  -4 2583.75 111.833
   3  -9  -3 8817.79 232.792
   3  -9  -3 9883.11 200.857
   3  -9  -3 10636.1 212.683
   3  -9  -3 9517.88 204.282
   3  -9  -2 107.789 43.0584
   3  -9  -2 201.696 59.8295
   3  -9  -2 124.713 38.7830
   3  -9  -1 1202.05 91.9388
   3  -9  -1 783.011 64.4863
   3  -9  -1 1380.78 114.465
  -3   9   1 857.024 68.8302
   3  -9  -1 902.211 74.1295
   3  -9   0 6452.26 181.251
  -3   9   0 8671.15 197.045
   3  -9   0 7158.78 173.355
   3  -9   0 5283.52 193.595
   3  -9   0 7228.61 180.874
   3  -9   1 57586.5 605.192
   3  -9   1 54056.4 481.323
  -3   9  -2 51199.0 466.676
  -3   9  -2 49792.5 461.511
   3  -9   2 47088.0 448.510
   3  -9   2 46340.0 433.405
   3  -9   2 43450.6 526.516
   3  -9   3 14003.9 257.208
  -3   9  -3 15978.3 275.565
   3  -9   3 12726.2 234.323
   3  -9   3 10684.4 271.109
   3  -9   4 20628.6 303.949
   3  -9   4 20750.8 316.479
   3  -9   5 2435.35 128.073
   3  -9   5 2696.90 123.346
   3  -9   6 7813.71 213.099
   3  -9   6 7447.87 200.655
   3  -9   6 7957.68 251.771
   3  -9   7 379.643 100.190
   3  -9   7 187.283 77.0459
   3  -9   7 138.082 62.2335
   3  -9   8 54702.2 570.735
   3  -9   8 54898.3 557.321
   3  -9   8 56172.0 641.456
   3  -9   9 15374.0 300.517
   3  -9   9 16667.0 350.061
   3  -9  10 18648.4 327.216
   3  -9  10 17943.3 347.309
   3  -9  11 2248.55 113.740
  -3   9 -11 1912.83 139.762
   3  -9  12 86.3936 52.8952
   3  -9  13 1162.90 72.1893
   3  -9  14 297.942 35.8628
   3  -8 -15 304.897 43.6637
  -3   8  15 238.749 39.3833
   3  -8 -14 769.165 68.0992
  -3   8  14 911.655 74.5699
  -3   8  13 282.054 33.0628
   3  -8 -13 333.738 79.7139
   3  -8 -13 307.377 75.5133
  -3   8  13 269.501 68.7957
  -3   8  12 24744.9 382.576
   3  -8 -12 23906.9 405.523
  -3   8  11 493.667 95.5409
   3  -8 -11 402.683 98.6900
   3  -8 -11 510.152 56.5379
   3  -8 -10 12727.7 337.446
  -3   8  10 12432.1 299.034
   3  -8  -9 1332.69 131.279
  -3   8   9 1230.64 113.838
   3  -8  -9 1039.04 130.003
  -3   8   8 85035.1 730.129
   3  -8  -8 84397.5 633.926
   3  -8  -7 1538.03 135.608
   3  -8  -7 1196.41 138.035
  -3   8   7 1399.56 112.892
   3  -8  -6 229.357 89.4040
   3  -8  -6 198.631 84.6586
   3  -8  -6 430.146 60.9436
  -3   8   6 156.898 66.9589
   3  -8  -5 81.3238 65.0178
   3  -8  -5 105.191 32.1305
   3  -8  -5 78.9183 42.8282
  -3   8   5 112.717 51.9372
   3  -8  -5 46.7336 78.2033
   3  -8  -4 134539. 880.955
   3  -8  -4 134258. 739.164
   3  -8  -3 7514.14 205.993
   3  -8  -3 6899.17 154.106
   3  -8  -3 7377.95 177.049
   3  -8  -2 30173.1 341.633
   3  -8  -2 32604.3 400.097
   3  -8  -2 27788.6 302.511
   3  -8  -2 30191.7 322.802
   3  -8  -2 33911.1 448.210
   3  -8  -1 18602.5 289.941
   3  -8  -1 18783.3 248.064
   3  -8  -1 19020.1 265.231
   3  -8   0 48976.9 448.341
   3  -8   0 51218.7 531.747
   3  -8   0 44440.0 395.541
  -3   8   0 52952.2 444.495
   3  -8   0 46409.5 419.948
   3  -8   1 1189.22 95.2336
   3  -8   1 1256.29 73.4227
   3  -8   1 1208.29 79.1514
   3  -8   2 96.6541 43.7960
  -3   8  -2 80.5555 32.9133
  -3   8  -2 169.520 39.6743
   3  -8   2 81.3350 35.0217
   3  -8   3 43.4129 46.2134
  -3   8  -3 65.7585 33.1697
   3  -8   3 100.907 67.9028
   3  -8   3 73.8420 39.2982
   3  -8   4 33557.9 382.189
   3  -8   4 33042.7 442.325
  -3   8  -4 34402.2 386.849
   3  -8   5 101899. 679.810
   3  -8   5 100874. 785.543
   3  -8   6 46907.0 456.859
   3  -8   6 47832.5 552.636
   3  -8   7 736.171 87.1046
   3  -8   7 505.407 90.8061
   3  -8   8 4018.58 163.547
   3  -8   8 4217.63 188.839
   3  -8   9 14425.6 298.361
   3  -8   9 14514.6 318.644
   3  -8  10 810.980 96.0879
   3  -8  10 961.619 108.215
   3  -8  10 672.151 107.409
   3  -8  11 360.480 72.7042
  -3   8 -11 269.803 92.7983
   3  -8  12 968.954 83.2904
   3  -8  13 854.709 70.2230
  -3   8 -14 810.092 77.3185
   3  -8  14 1217.77 67.7493
  -3   7  16 24.7918 26.2682
   3  -7 -15 2020.13 98.2981
  -3   7  15 1921.39 92.1580
   3  -7 -14 1988.77 119.652
   3  -7 -14 1773.57 110.166
  -3   7  14 1973.86 114.494
  -3   7  13 4546.64 123.874
   3  -7 -13 4736.11 194.495
   3  -7 -13 4773.09 189.377
  -3   7  13 5086.16 183.793
   3  -7 -12 1321.94 132.788
   3  -7 -12 1555.66 88.6337
  -3   7  12 1273.91 118.599
  -3   7  11 5460.13 149.437
   3  -7 -11 7551.76 261.536
   3  -7 -11 6093.83 173.541
  -3   7  11 7106.58 232.733
  -3   7  10 150.493 38.0303
   3  -7 -10 73.8950 96.3368
  -3   7  10 64.9912 78.5848
   3  -7 -10 156.089 52.2877
   3  -7  -9 704.120 109.765
   3  -7  -9 245.719 142.754
   3  -7  -9 393.999 109.495
  -3   7   9 459.115 91.1137
   3  -7  -8-11.1072 132.004
  -3   7   8 234.814 39.3879
   3  -7  -8 70.1921 82.3899
   3  -7  -8-45.5963 99.8682
   3  -7  -8 140.524 51.6307
  -3   7   8 80.7922 68.9518
   3  -7  -7 173216. 1077.08
   3  -7  -7 176847. 1283.35
   3  -7  -7 177953. 893.526
  -3   7   7 174044. 970.148
   3  -7  -6 115.781 72.9594
   3  -7  -6 115.247 35.1621
   3  -7  -6 30.3667 77.5012
  -3   7   6 115.923 60.6105
   3  -7  -6 73.1377 45.8002
   3  -7  -5 17810.2 322.042
   3  -7  -5 10535.9 199.511
   3  -7  -5 16409.9 296.471
  -3   7   5 20987.6 308.561
   3  -7  -5 23532.2 393.984
   3  -7  -5 13453.1 239.309
   3  -7  -4 10761.7 197.731
   3  -7  -4 10590.0 238.680
   3  -7  -4 10404.8 233.241
   3  -7  -3 36201.8 423.071
   3  -7  -3 35567.4 451.708
   3  -7  -3 31138.6 302.590
   3  -7  -3 32548.7 345.778
   3  -7  -2 18807.8 285.975
   3  -7  -2 19062.6 327.948
   3  -7  -2 18760.6 255.767
   3  -7  -1 12440.5 181.236
   3  -7  -1 12057.2 215.219
   3  -7   0 4610.40 118.510
   3  -7   0 4782.78 128.944
   3  -7   1 180240. 913.459
   3  -7   1 176613. 777.041
   3  -7   2 42.7707 37.4344
   3  -7   2 37.4179 53.9422
   3  -7   2 72.7180 30.5685
   3  -7   2 74.1352 53.9421
   3  -7   3 6270.73 142.729
   3  -7   3 6543.02 155.556
  -3   7  -3 6773.55 156.394
   3  -7   4 88794.0 553.528
   3  -7   4 93187.9 678.040
   3  -7   5 28413.5 328.488
   3  -7   5 33236.9 423.869
   3  -7   6 16206.2 254.715
   3  -7   6 14521.8 290.963
   3  -7   7 73040.6 611.457
   3  -7   7 72424.2 556.783
   3  -7   7 73081.0 656.946
   3  -7   8 5870.59 185.218
   3  -7   8 6916.39 195.132
   3  -7   8 5743.77 200.992
   3  -7   8 6812.30 184.155
   3  -7   9 52179.5 545.483
   3  -7   9 53424.2 582.819
   3  -7  10 21542.8 373.884
   3  -7  10 21028.5 355.906
   3  -7  11 2647.64 131.927
   3  -7  12 7979.48 203.475
   3  -7  13 15797.5 263.135
   3  -7  14 1246.15 74.5590
   3  -7  15 473.893 40.3541
  -3   6  16 7164.43 106.679
   3  -6 -15 276.076 69.0696
  -3   6  15 391.631 46.2306
   3  -6 -15 176.052 56.2707
  -3   6  15 184.983 60.7286
   3  -6 -14 65.5553 73.4783
  -3   6  14 38.5844 30.5447
   3  -6 -14 94.2282 72.7152
  -3   6  14 81.8781 70.6224
   3  -6 -14 75.8738 35.4552
   3  -6 -13 914.050 75.4364
   3  -6 -13 1059.50 122.551
  -3   6  13 864.106 67.4989
   3  -6 -13 1033.10 117.172
  -3   6  13 1105.75 117.341
   3  -6 -12 6704.08 186.004
  -3   6  12 7150.33 170.483
   3  -6 -12 7579.85 260.890
   3  -6 -12 8181.55 334.195
   3  -6 -12 7921.31 264.556
  -3   6  12 8229.04 249.456
   3  -6 -11 44.7147 53.5771
  -3   6  11 85.2369 86.4462
   3  -6 -11 24.1173 80.1962
  -3   6  11 18.6258 34.2695
  -3   6  10 29064.5 337.383
   3  -6 -10 28177.0 476.015
   3  -6  -9 148.045 88.9129
   3  -6  -9 457.798 105.668
   3  -6  -9 619.277 143.616
  -3   6   9 32.7731 34.7814
  -3   6   9 287.215 85.3863
   3  -6  -9 69.6340 52.1223
   3  -6  -8 163002. 1046.11
  -3   6   8 152510. 724.311
   3  -6  -8 178729. 885.027
   3  -6  -8 186768. 1302.59
   3  -6  -8 171771. 1091.51
  -3   6   8 147790. 858.114
   3  -6  -8 167528. 892.179
  -3   6   8 173125. 991.552
   3  -6  -7 27069.4 411.496
   3  -6  -7 25572.9 314.814
   3  -6  -7 29362.6 505.113
  -3   6   7 24457.0 332.289
   3  -6  -7 27324.9 350.667
   3  -6  -7 28980.0 443.846
  -3   6   7 29328.8 388.280
  -3   6   7 27927.0 285.338
   3  -6  -6 1053.05 92.6306
   3  -6  -6 153.802 35.8681
   3  -6  -6 2993.98 171.918
   3  -6  -6 567.695 76.4744
  -3   6   6 1874.29 91.4724
   3  -6  -6 1639.46 117.187
   3  -6  -6 439.833 58.2637
  -3   6   6 1268.94 90.4823
   3  -6  -5 24328.0 355.607
   3  -6  -5 28152.7 305.518
   3  -6  -5 26758.8 357.244
  -3   6   5 20096.4 245.471
   3  -6  -5 23926.3 417.329
   3  -6  -5 23807.2 298.707
  -3   6   5 24483.1 318.138
   3  -6  -4 5434.30 164.199
   3  -6  -4 5135.84 196.335
   3  -6  -4 5309.74 140.137
   3  -6  -3 12808.3 193.620
  -3   6   3 12238.7 200.559
   3  -6  -3 12460.4 234.297
  -3   6   3 12470.0 149.474
   3  -6  -3 13298.1 263.610
   3  -6  -3 12799.9 209.670
   3  -6  -3 13212.2 245.662
  -3   6   2 16424.4 218.705
   3  -6  -2 13976.6 248.196
   3  -6  -2 15044.0 139.267
  -3   6   2 12992.7 114.750
   3  -6  -2 16451.5 279.571
   3  -6  -2 15381.8 220.731
   3  -6  -2 15771.7 199.284
  -3   6   1 25086.9 263.236
   3  -6  -1 27057.5 265.070
   3  -6  -1 23153.2 325.391
   3  -6  -1 22468.5 261.419
   3  -6  -1 25124.1 322.320
   3  -6   0 94053.9 519.487
   3  -6   0 95324.5 616.967
  -3   6  -1 20982.7 244.144
   3  -6   1 16645.2 218.634
   3  -6   2 10691.7 163.372
   3  -6   2 10781.6 184.622
   3  -6   3 12390.5 183.338
   3  -6   3 13700.0 233.224
   3  -6   4 91726.6 522.497
   3  -6   4 89532.0 614.489
   3  -6   5 34902.4 395.139
  -3   6  -5 35167.8 345.382
   3  -6   5 34660.3 333.960
   3  -6   6 2118.43 102.103
   3  -6   6 2479.32 120.288
  -3   6  -6 2269.77 105.038
   3  -6   7 294.075 64.0592
   3  -6   7 302.211 61.5004
   3  -6   7 333.794 76.4165
  -3   6  -7 290.818 43.2551
   3  -6   7 322.321 54.6545
   3  -6   8 4290.92 156.584
   3  -6   8 4457.27 153.943
   3  -6   8 4341.37 166.771
   3  -6   8 3836.88 137.610
   3  -6   9 37119.7 455.453
   3  -6   9 40416.2 484.919
   3  -6  10 54.4586 72.2661
   3  -6  10 90.5095 72.7382
  -3   6 -10 42.4080 75.2654
   3  -6  11 6721.49 199.510
   3  -6  12 11113.6 240.910
   3  -6  13 3126.41 131.181
  -3   6 -14 3.76595 61.6668
   3  -6  14 17.0768 41.9217
   3  -6  15 34.2977 30.9382
   3  -5 -16 1459.20 88.6942
  -3   5  16 1786.94 67.9500
   3  -5 -15 1541.48 113.419
  -3   5  15 1404.51 71.0391
   3  -5 -15 1278.55 100.093
   3  -5 -15 1275.50 71.0510
   3  -5 -14 3576.49 173.990
   3  -5 -14 2162.12 193.619
   3  -5 -14 2470.26 147.233
   3  -5 -14 3574.74 126.896
  -3   5  13 9032.63 199.617
   3  -5 -13 10158.3 293.483
   3  -5 -13 10895.4 362.397
   3  -5 -13 9731.82 220.539
   3  -5 -13 9715.18 282.266
  -3   5  13 10260.7 277.314
  -3   5  12 721.874 72.5584
   3  -5 -12 745.321 118.442
   3  -5 -12 542.667 151.815
   3  -5 -12 701.988 118.519
   3  -5 -12 685.611 81.1351
  -3   5  12 655.272 110.357
   3  -5 -11 63922.5 718.151
  -3   5  11 80672.1 747.291
   3  -5 -11 65488.2 854.816
   3  -5 -11 76336.8 645.229
   3  -5 -11 78583.3 787.728
  -3   5  11 71330.8 552.739
   3  -5 -10 44.7804 92.7828
  -3   5  10 43.3496 79.9825
  -3   5  10 2.19327 34.5165
   3  -5 -10 85.0748 59.0401
   3  -5  -9 34086.6 508.745
   3  -5  -9 22000.0 329.042
  -3   5   9 17711.0 255.310
  -3   5   9 28884.1 417.532
   3  -5  -9 23742.7 347.943
  -3   5   9 29235.0 427.692
   3  -5  -8 263.461 78.7588
   3  -5  -8 601.341 60.0417
  -3   5   8 217.985 73.0578
  -3   5   8 464.851 48.1665
   3  -5  -8 74.1324 110.570
  -3   5   8 55.9513 55.3251
   3  -5  -8 204.369 86.7388
   3  -5  -8 407.025 64.6409
   3  -5  -7 2256.96 124.279
   3  -5  -7 3678.03 118.893
   3  -5  -7 2636.09 117.816
   3  -5  -7 1556.55 138.844
  -3   5   7 2049.08 111.791
  -3   5   7 1514.17 96.3083
   3  -5  -7 1796.01 123.842
   3  -5  -7 2921.66 118.561
  -3   5   7 3386.75 101.382
   3  -5  -6 22194.5 340.515
   3  -5  -6 24504.3 278.373
   3  -5  -6 22922.5 316.813
   3  -5  -6 22766.8 416.249
   3  -5  -6 23268.9 301.682
  -3   5   6 23656.8 245.511
  -3   5   6 23132.9 323.908
   3  -5  -5 84738.7 626.667
   3  -5  -5 85298.7 479.489
   3  -5  -4 1196.35 64.4358
   3  -5  -4 836.888 79.3361
  -3   5   4 992.538 68.2420
   3  -5  -4 1023.60 65.4301
   3  -5  -4 667.731 56.9241
   3  -5  -3 180933. 663.812
  -3   5   3 185757. 594.285
   3  -5  -2 20348.2 184.078
  -3   5   2 16726.4 149.290
  -3   5   1 88855.7 270.222
   3  -5  -1 92310.9 437.875
  -3   5   0 6834.36 56.3802
  -3   5   0 5653.21 43.4015
  -3   5  -2 4.75204 12.5600
  -3   5  -2 3.20522 11.8324
  -3   5  -3 5091.23 81.9492
   3  -5   3 4899.50 119.876
  -3   5  -3 5174.57 117.541
   3  -5   4 8061.27 156.223
  -3   5  -4 8188.95 148.384
   3  -5   4 7735.28 145.162
   3  -5   5 150163. 664.042
   3  -5   5 150050. 736.807
   3  -5   5 149077. 683.457
   3  -5   6 8043.01 175.032
   3  -5   6 8342.86 175.007
   3  -5   6 7819.40 159.366
   3  -5   6 7766.46 184.053
  -3   5  -7 1423.12 75.4831
   3  -5   7 1639.29 87.4192
   3  -5   7 1527.84 84.5908
  -3   5  -8 4092.76 142.516
   3  -5   8 4432.23 153.916
   3  -5   9 13811.9 274.222
   3  -5   9 13664.2 256.202
   3  -5  10 18333.1 304.221
   3  -5  10 17440.2 304.900
   3  -5  11 17178.4 299.485
   3  -5  12 29.2455 62.2480
   3  -5  13 21423.8 320.663
   3  -5  14 2208.58 102.568
  -3   5 -14 1293.34 100.233
   3  -5  15 15.0267 31.3225
  -3   5 -15 12.3889 37.2997
  -3   4  17 59.5642 33.7696
   3  -4 -16 8603.00 202.513
   3  -4 -16 8871.97 150.668
   3  -4 -15 55.0088 109.298
   3  -4 -15 63.7226 69.6891
  -3   4  15 100.300 72.3051
  -3   4  15 28.4417 38.2691
   3  -4 -15 28.4392 69.3191
   3  -4 -15 10.6293 40.3212
   3  -4 -14 17.8428 81.2637
  -3   4  14 76.5215 44.9563
   3  -4 -14 34.5734 124.539
   3  -4 -14-6.76965 80.7593
   3  -4 -14 49.0442 49.4564
  -3   4  13 350.104 62.6337
   3  -4 -13 496.506 77.0613
   3  -4 -13 370.694 103.471
   3  -4 -13 382.197 103.747
   3  -4 -13 327.834 152.544
   3  -4 -12 1117.99 135.743
   3  -4 -12 1960.98 162.294
   3  -4 -12 2884.81 234.283
   3  -4 -12 756.876 92.1552
  -3   4  12 1419.89 134.471
  -3   4  12 201.217 58.1502
   3  -4 -11 5961.36 232.416
  -3   4  11 7762.63 188.998
   3  -4 -11 5349.14 227.413
   3  -4 -11 4822.27 274.508
   3  -4 -11 7091.96 213.545
  -3   4  11 6016.56 223.397
   3  -4 -10 15744.6 298.829
  -3   4  10 15248.6 321.848
  -3   4  10 14724.2 244.272
   3  -4 -10 14361.4 345.007
   3  -4  -9 68439.6 593.946
  -3   4   9 69332.3 650.593
   3  -4  -8 221930. 1157.33
   3  -4  -8 240439. 1415.69
  -3   4   8 206991. 1048.02
   3  -4  -8 230053. 1221.00
  -3   4   8 208630. 825.440
   3  -4  -8 229376. 1040.23
  -3   4   8 224645. 1091.28
   3  -4  -7 6353.12 192.392
   3  -4  -7 4402.18 130.672
  -3   4   7 9571.07 210.058
   3  -4  -7 10608.5 295.115
  -3   4   7 3079.84 95.9600
   3  -4  -7 8374.19 231.475
   3  -4  -7 5319.57 159.387
  -3   4   7 8099.62 202.910
  -3   4   6 9508.99 205.883
   3  -4  -6 7995.16 203.770
   3  -4  -6 6790.06 153.612
  -3   4   6 9252.69 190.554
  -3   4   6 6088.53 127.637
   3  -4  -6 7357.10 174.151
   3  -4  -5 131799. 679.481
   3  -4  -5 131212. 798.646
   3  -4  -4 80662.0 482.722
  -3   4   4 78812.5 462.110
  -3   4   3 3227.89 91.1791
   3  -4  -3 2935.07 88.3939
   3  -4  -2 21027.9 192.132
  -3   4   2 21392.2 183.917
   3  -4  -1 4514.03 82.3843
  -3   4   1 3579.56 70.8650
  -3   4   0 47090.7 213.805
   3  -4   0 47091.9 286.250
  -3   4  -1 6849.66 115.165
   3  -4   1 7045.68 120.324
  -3   4  -1 5801.93 80.9134
  -3   4  -1 5442.20 81.9091
  -3   4  -2 66683.0 320.947
  -3   4  -2 67828.0 370.761
  -3   4  -3 110889. 449.166
  -3   4  -3 119777. 508.151
   3  -4   4 306043. 880.177
   3  -4   4 310410. 738.222
   3  -4   4 294572. 841.134
  -3   4  -4 298319. 901.299
  -3   4  -4 320152. 856.559
   3  -4   5 178.679 36.9102
  -3   4  -5 217.416 35.6718
   3  -4   5 134.260 34.3746
   3  -4   5 152.733 32.6079
   3  -4   6 6768.54 151.454
   3  -4   6 7615.81 155.749
   3  -4   6 7372.62 151.995
   3  -4   6 6380.23 142.188
  -3   4  -7 6273.00 146.922
   3  -4   7 6248.23 162.251
   3  -4   7 6121.47 150.676
   3  -4   7 5900.08 144.131
  -3   4  -8 2743.87 109.631
   3  -4   8 2922.75 124.552
   3  -4   8 2656.41 112.556
   3  -4   9 23968.8 289.974
   3  -4   9 19547.2 295.138
   3  -4  10 109824. 633.134
   3  -4  10 97625.7 680.673
   3  -4  11 1639.43 83.5246
   3  -4  11 1359.73 100.628
   3  -4  12 228.484 68.9132
   3  -4  13 410.468 69.2053
  -3   4 -14 1830.20 106.893
   3  -4  14 2309.17 104.754
   3  -4  15 1.49278 32.8966
   3  -3 -17 409.341 52.0438
  -3   3  17 510.543 44.7531
  -3   3  17 430.054 55.6348
   3  -3 -16 1727.55 107.586
   3  -3 -16 1203.94 125.302
  -3   3  16 1407.68 99.3655
   3  -3 -16 1257.72 97.0110
   3  -3 -16 1660.76 80.7475
  -3   3  15 388.416 53.5882
   3  -3 -15 309.536 86.9110
   3  -3 -15 250.303 82.0724
   3  -3 -15 219.838 114.599
   3  -3 -15 358.935 63.0820
  -3   3  15 262.382 89.8915
  -3   3  14 284.092 59.3566
   3  -3 -14 179.975 91.0350
  -3   3  14 97.4668 92.0043
   3  -3 -14 65.9483 89.4250
   3  -3 -14 52.9568 134.208
   3  -3 -14 154.087 65.8837
   3  -3 -13 6849.49 251.663
   3  -3 -13 6472.30 307.921
   3  -3 -13 7131.07 215.658
   3  -3 -13 6336.31 249.372
  -3   3  13 5697.63 219.632
  -3   3  13 7243.46 192.374
   3  -3 -12 9727.69 292.398
  -3   3  12 10397.0 225.851
   3  -3 -12 9754.73 363.969
   3  -3 -12 9599.57 253.199
   3  -3 -11 31473.5 503.570
   3  -3 -11 27788.3 568.458
   3  -3 -11 28645.4 497.946
   3  -3 -11 33720.7 453.283
   3  -3 -10 1181.30 84.8703
  -3   3  10 877.343 71.4484
  -3   3  10 42.3001 71.3457
   3  -3 -10 112.170 101.211
   3  -3 -10 607.689 84.5670
  -3   3  10 103.588 82.1044
   3  -3  -9 92812.1 667.734
   3  -3  -9 92597.5 818.468
   3  -3  -9 93352.3 697.054
   3  -3  -8 126175. 855.177
   3  -3  -8 135537. 942.861
  -3   3   8 118346. 776.342
  -3   3   8 137614. 665.638
   3  -3  -8 139842. 809.753
  -3   3   8 131241. 837.008
   3  -3  -8 128395. 1022.80
   3  -3  -7 99688.2 421.467
   3  -3  -7 91157.2 690.664
   3  -3  -7 104359. 618.223
   3  -3  -7 109633. 885.161
  -3   3   7 91450.6 609.873
   3  -3  -7 91864.6 633.011
  -3   3   7 99417.8 674.885
   3  -3  -6 950.017 78.7031
   3  -3  -6 378.880 48.7178
  -3   3   6 1516.19 89.5147
  -3   3   6 1839.89 106.689
   3  -3  -6 2433.73 142.270
   3  -3  -6 825.403 71.1483
   3  -3  -6 1690.88 111.475
   3  -3  -5 38827.3 322.758
   3  -3  -5 43671.1 388.192
   3  -3  -4 2066.03 84.6490
  -3   3   4 2000.38 80.7409
   3  -3  -3 206954. 710.472
  -3   3   3 197184. 616.064
  -3   3   2 44.3120 35.3074
   3  -3  -2 114.959 31.5279
  -3   3   2 89.0605 17.0759
  -3   3   1 20489.8 167.271
  -3   3   1 9011.28 123.092
   3  -3  -1 9100.31 120.299
   3  -3  -1 18745.2 168.942
   3  -3   0 1091.74 47.3013
  -3   3   0 1012.88 43.1836
  -3   3   0 508.882 37.2529
  -3   3   0 446.678 31.6622
  -3   3  -1 1895.60 57.8990
  -3   3  -1 1704.28 59.2177
  -3   3  -1 1819.67 54.9442
   3  -3   1 1791.92 57.1552
  -3   3  -2 21067.6 193.105
  -3   3  -2 20470.8 187.477
  -3   3  -3 1517.37 67.5073
   3  -3   3 1355.45 53.8740
  -3   3  -3 3805.31 94.3262
  -3   3  -3 2931.93 80.2463
  -3   3  -4 35604.7 309.367
   3  -3   4 42288.9 304.223
   3  -3   5 797.184 54.9169
   3  -3   5 730.687 50.8207
   3  -3   6 5101.20 129.972
  -3   3  -6 5342.89 110.268
   3  -3   6 5109.43 122.256
  -3   3  -7 2145.50 87.2015
   3  -3   7 2014.75 87.6512
   3  -3   7 2782.88 103.116
   3  -3   7 1648.16 77.9152
   3  -3   7 2440.68 106.400
   3  -3   7 2147.09 97.3223
  -3   3  -8 25278.4 297.873
   3  -3   8 26412.1 308.160
  -3   3  -9 87699.3 642.025
   3  -3   9 92281.7 605.654
   3  -3  10 20367.9 290.506
   3  -3  10 19233.3 302.431
   3  -3  11 53824.5 469.120
   3  -3  11 54338.6 530.744
   3  -3  12 7300.51 173.213
   3  -3  12 6780.62 196.586
   3  -3  13 5200.64 137.673
  -3   3 -13 4834.73 175.789
   3  -3  14 4448.33 141.488
   3  -3  14 4140.30 108.438
   3  -3  15 1766.80 77.8976
   3  -2 -17 208.232 48.1704
  -3   2  17 310.738 36.1159
   3  -2 -17 132.138 45.0684
  -3   2  17 184.373 50.0776
   3  -2 -16 515.816 80.1542
   3  -2 -16 290.769 71.8156
  -3   2  16 439.685 80.2319
   3  -2 -16 580.146 62.4357
   3  -2 -16 308.794 101.276
   3  -2 -15 1495.63 127.017
  -3   2  15 1395.47 118.898
   3  -2 -15 1665.22 106.957
   3  -2 -15 1127.23 118.252
   3  -2 -15 1387.35 158.678
   3  -2 -14 481.307 111.315
   3  -2 -14 332.206 153.206
   3  -2 -14 638.353 91.8871
   3  -2 -14 341.418 108.252
  -3   2  14 389.737 99.5529
   3  -2 -13 82.7951 98.0067
   3  -2 -13 41.6285 150.193
   3  -2 -13 83.8371 108.643
   3  -2 -13 116.703 74.9187
  -3   2  13 16.0247 99.0809
   3  -2 -12 22145.9 440.173
   3  -2 -12 22161.7 384.391
   3  -2 -12 23313.7 469.056
  -3   2  12 24021.8 433.783
   3  -2 -11 12990.6 325.567
   3  -2 -11 12838.8 287.625
  -3   2  11 12115.2 233.853
   3  -2 -11 12919.3 355.931
   3  -2 -10 1144.34 139.521
   3  -2 -10 1537.54 130.014
   3  -2 -10 2706.60 125.192
   3  -2 -10 630.250 136.169
  -3   2  10 614.299 89.0533
   3  -2 -10 2068.65 127.406
  -3   2  10 2598.13 112.250
   3  -2  -9 262.493 50.2565
  -3   2   9 37.0403 64.0891
  -3   2   9 229.624 45.2863
   3  -2  -9 213.843 67.7183
   3  -2  -9 96.6144 91.4482
  -3   2   8 63781.8 479.779
   3  -2  -8 63827.8 504.572
  -3   2   8 66957.5 566.408
   3  -2  -8 70053.6 728.694
   3  -2  -8 67584.5 563.907
  -3   2   8 69202.1 597.766
   3  -2  -7 41951.0 261.470
   3  -2  -7 38812.8 519.024
   3  -2  -7 38052.3 437.387
   3  -2  -7 40444.3 373.330
  -3   2   7 40654.8 427.920
  -3   2   7 36847.3 414.210
   3  -2  -7 40328.1 414.598
   3  -2  -6 5913.02 82.1407
  -3   2   6 16065.2 263.474
   3  -2  -5 14442.4 222.419
  -3   2   5 16212.7 223.871
  -3   2   4 348183. 951.492
   3  -2  -4 335303. 837.157
  -3   2   4 417548. 983.994
   3  -2  -4 416472. 1040.20
  -3   2   3 399.018 49.3522
  -3   2   3 166.429 32.1678
   3  -2  -3 262.906 36.0310
   3  -2  -3 448.880 48.1731
  -3   2   2 5194.38 97.2617
   3  -2  -2 5137.20 89.7838
   3  -2  -2 5629.80 108.794
  -3   2   2 5683.57 101.857
   3  -2  -1 55059.3 302.920
  -3   2   1 55415.1 294.727
  -3   2   0 205337. 565.500
   3  -2   0 202236. 479.462
  -3   2  -1 167287. 495.967
  -3   2  -1 166838. 530.198
  -3   2  -2 11101.5 125.837
   3  -2   2 4791.35 91.2136
  -3   2  -2 4590.27 90.3513
  -3   2  -2 10981.9 124.360
  -3   2  -3 868.241 52.7593
  -3   2  -3 333.581 27.4310
   3  -2   3 889.388 51.6758
  -3   2  -3 328.965 29.9636
   3  -2   4 441503. 996.906
  -3   2  -4 431213. 939.951
   3  -2   5 44964.7 360.793
   3  -2   5 42394.3 314.520
  -3   2  -6 585.939 45.6912
   3  -2   6 713.969 48.3968
   3  -2   6 631.168 52.2255
   3  -2   6 595.296 49.3562
  -3   2  -7 489.778 42.8916
   3  -2   7 474.435 49.0541
   3  -2   7 606.887 51.8774
   3  -2   7 413.982 49.1050
   3  -2   7 498.215 64.7002
   3  -2   8 6450.62 150.007
   3  -2   8 6039.14 193.324
  -3   2  -9 18317.9 291.790
   3  -2   9 19575.7 310.416
   3  -2   9 13410.9 241.336
   3  -2   9 12469.5 295.736
   3  -2  10 10307.4 220.827
   3  -2  10 10997.3 239.246
   3  -2  11 12519.7 235.236
   3  -2  11 12723.0 266.590
   3  -2  12 13341.9 270.089
   3  -2  12 14681.8 252.489
   3  -2  13 1208.34 75.1855
   3  -2  13 1433.43 100.283
  -3   2 -13 1212.36 94.7084
   3  -2  14 8144.83 161.716
   3  -2  14 6773.04 165.703
   3  -2  15 3247.23 85.7177
   3  -2  15 3890.41 108.156
   3  -1 -17 994.101 74.3870
   3  -1 -17 795.610 73.1653
   3  -1 -17 935.149 58.8220
  -3   1  17 873.960 71.7177
   3  -1 -16 5549.26 191.854
  -3   1  16 9645.29 183.607
   3  -1 -16 7520.98 210.906
   3  -1 -16 5608.05 227.096
   3  -1 -16 8086.19 189.899
  -3   1  16 6599.53 194.212
   3  -1 -15 3483.87 182.179
   3  -1 -15 4148.67 190.367
  -3   1  15 3952.04 173.137
   3  -1 -15 3395.60 221.724
   3  -1 -14 11525.0 315.393
   3  -1 -14 8758.64 347.442
   3  -1 -14 12069.2 286.375
  -3   1  14 9710.25 280.434
   3  -1 -14 8328.92 287.037
   3  -1 -13 3798.83 201.062
  -3   1  13 2886.38 174.261
   3  -1 -13 2269.95 188.260
   3  -1 -13 4006.01 185.124
   3  -1 -13 2160.08 211.141
   3  -1 -12 16629.0 384.237
   3  -1 -12 17228.1 345.467
   3  -1 -12 17033.9 418.943
   3  -1 -12 16133.1 461.579
  -3   1  12 16456.6 361.214
  -3   1  12 15537.5 275.997
   3  -1 -11 10196.7 291.274
   3  -1 -11 9471.79 308.701
   3  -1 -11 9256.95 333.302
   3  -1 -11 9971.07 262.649
  -3   1  11 10420.2 284.878
   3  -1 -10 5263.73 203.256
   3  -1 -10 4600.08 213.682
   3  -1 -10 4757.38 239.602
  -3   1  10 4993.92 190.745
   3  -1  -9 75891.4 606.252
   3  -1  -7 489109. 1634.97
   3  -1  -7 466332. 1547.07
  -3   1   7 375502. 1124.77
   3  -1  -7 419621. 1158.08
   3  -1  -7 417221. 1360.10
  -3   1   7 441472. 1329.45
  -3   1   6 1091.94 96.1257
   3  -1  -6 1389.44 77.0972
   3  -1  -5 7185.13 57.1864
  -3   1   5 4883.05 111.719
   3  -1  -5 5484.91 125.445
   3  -1  -5 14497.0 211.812
  -3   1   5 13783.1 190.240
   3  -1  -4 25987.7 270.273
  -3   1   4 16369.4 184.803
   3  -1  -4 16850.2 189.851
  -3   1   4 24233.1 243.258
   3  -1  -3 224772. 699.830
  -3   1   3 158571. 561.687
  -3   1   3 212998. 644.913
   3  -1  -2 9214.40 117.734
  -3   1   2 9476.65 140.430
  -3   1   1 417249. 738.720
   3  -1  -1 421331. 665.801
   3  -1   0 1014.95 39.4528
  -3   1   0 861.753 34.3639
  -3   1   0 878.192 63.8634
  -3   1  -1 189336. 435.264
   3  -1   1 192421. 426.702
  -3   1  -1 205655. 577.610
  -3   1  -1 207239. 631.917
   3  -1   2 68304.9 346.197
  -3   1  -2 69042.8 371.553
   3  -1   3 30209.5 256.701
  -3   1  -3 29477.7 279.245
  -3   1  -4 684.288 38.0363
  -3   1  -4 782.058 40.8328
  -3   1  -5 130874. 485.533
  -3   1  -5 126044. 529.727
  -3   1  -6 7496.50 123.563
   3  -1   6 7039.30 144.160
  -3   1  -7 86894.0 503.625
   3  -1   7 83010.0 466.963
   3  -1   8 1156.32 79.5505
  -3   1  -8 1007.52 68.5857
   3  -1   9 240030. 1026.98
   3  -1   9 203836. 1185.77
   3  -1  10 102.035 58.5724
   3  -1  10 71.4286 49.5533
   3  -1  11 1914.74 102.083
   3  -1  11 1863.00 118.157
   3  -1  12 2131.83 103.515
   3  -1  12 1757.37 115.723
   3  -1  13 201.524 47.1091
   3  -1  13 82.3695 58.1004
   3  -1  14 2074.25 88.4974
   3  -1  14 2098.34 100.415
   3  -1  15 157.021 35.9372
   3  -1  15 79.8411 25.6988
   3   0 -17 50.8495 51.4231
  -3   0  17 43.5550 46.1894
   3   0 -17 34.1627 63.2762
  -3   0  17 9.30767 23.2776
   3   0 -17 32.0941 35.8255
  -3   0  16 40.8598 33.9147
   3   0 -16 78.6873 65.9946
   3   0 -16 298.279 115.203
   3   0 -16 166.059 79.7313
  -3   0  16 185.656 72.7881
   3   0 -16 104.233 59.4936
  -3   0  15 3236.80 128.246
   3   0 -15 2922.61 164.719
   3   0 -15 2654.08 207.943
  -3   0  15 2668.05 149.437
   3   0 -15 2330.23 163.849
   3   0 -15 2920.44 147.052
   3   0 -14 1534.03 144.518
   3   0 -14 1091.88 182.002
   3   0 -14 1377.32 161.017
   3   0 -14 1519.80 128.982
  -3   0  14 1408.18 137.082
   3   0 -13 2072.81 164.163
   3   0 -13 1795.56 210.031
   3   0 -13 1814.60 184.777
   3   0 -13 2294.62 152.043
  -3   0  13 1914.50 149.979
   3   0 -12 52589.9 655.236
   3   0 -12 52331.5 769.912
   3   0 -12 50952.4 593.879
  -3   0  12 52919.6 503.817
  -3   0  12 52909.4 634.218
   3   0 -11 67155.7 721.492
   3   0 -11 61942.4 828.922
   3   0 -11 61612.7 721.390
  -3   0  11 65862.4 677.058
   3   0 -10 31517.1 462.529
   3   0 -10 30928.0 491.784
  -3   0  10 33085.4 470.027
  -3   0  10 26174.0 333.537
  -3   0  10 36607.0 489.014
   3   0 -10 41257.4 638.064
  -3   0   9 52940.8 467.575
   3   0  -9 43431.8 508.495
   3   0  -9 46463.3 489.891
   3   0  -9 49603.8 625.290
  -3   0   9 48389.8 516.726
  -3   0   9 48016.3 435.519
   3   0  -9 45435.2 517.042
  -3   0   9 56193.0 559.295
  -3   0   8 23520.2 292.031
   3   0  -8 14055.8 245.936
  -3   0   8 24983.5 340.731
   3   0  -8 19478.0 321.296
  -3   0   8 11303.4 211.184
   3   0  -8 16754.9 245.459
   3   0  -8 30139.8 429.034
  -3   0   8 36134.4 451.632
  -3   0   7 81401.3 530.379
   3   0  -7 88169.9 566.838
   3   0  -7 83806.1 629.499
   3   0  -7 91789.6 712.861
   3   0  -7 93266.4 695.704
   3   0  -7 81771.3 504.479
  -3   0   7 89942.1 643.143
   3   0  -6 15188.3 220.128
  -3   0   6 8577.15 187.146
   3   0  -5 40117.4 335.471
  -3   0   5 35146.7 274.345
   3   0  -4 104461. 254.344
  -3   0   4 108286. 466.010
  -3   0   3 56770.2 306.020
   3   0  -3 51261.6 297.623
  -3   0   2 6371.30 92.5607
   3   0  -2 5960.07 89.1293
   3   0  -1 50676.0 204.285
   3   0  -1 50486.3 329.784
   3   0   0 131.420 18.7733
  -3   0   0 2425.54 69.7825
  -3   0   0 2256.92 79.9204
  -3   0  -1 61890.3 377.063
  -3   0  -1 62213.6 209.853
  -3   0  -2 288.463 19.8605
  -3   0  -2 105.187 32.3544
   3   0   2 138.898 40.3467
  -3   0  -2 281.742 23.6852
  -3   0  -3 15853.4 207.642
   3   0   3 16003.9 197.736
  -3   0  -4 90064.2 338.695
  -3   0  -4 98970.4 374.688
  -3   0  -5 3413.13 74.3725
   3   0   5 3517.26 98.6034
  -3   0  -5 3561.35 82.6197
   3   0   5 3547.42 102.161
  -3   0  -6 48335.6 318.163
   3   0   6 51712.6 427.252
   3   0   6 46807.1 435.601
   3   0   6 44160.9 374.146
   3   0   6 52237.1 439.887
  -3   0  -7 12155.9 175.235
   3   0   7 13492.3 237.412
   3   0   7 9033.32 219.074
   3   0   7 10084.3 211.494
   3   0   8 42752.5 447.309
   3   0   8 37157.6 430.325
   3   0   9 6470.96 173.185
   3   0   9 6205.06 174.692
   3   0  10 11633.3 230.703
   3   0  10 12155.5 250.061
   3   0  11 736.629 72.9042
   3   0  11 602.486 81.0145
   3   0  12 664.516 71.0665
   3   0  12 596.684 83.5395
   3   0  13 29.2561 42.5855
   3   0  13-7.11090 49.8333
   3   0  14 15756.2 232.003
   3   0  14 15054.3 232.618
   3   0  15 568.847 44.5629
   3   0  15 614.708 48.4835
   3   1 -17 368.908 56.1191
   3   1 -17 289.150 65.4113
  -3  -1  17 336.770 53.7880
   3   1 -16 13488.7 282.665
   3   1 -16 15538.7 269.358
   3   1 -16 9953.58 262.970
   3   1 -16 9273.91 298.645
  -3  -1  16 11985.0 251.945
   3   1 -15 3953.46 189.842
   3   1 -15 3578.89 200.172
   3   1 -15 4360.99 172.182
   3   1 -15 3450.79 224.538
  -3  -1  15 3987.43 176.990
  -3  -1  14 111.875 55.1637
   3   1 -14 191.117 155.692
   3   1 -14 74.4065 96.7449
   3   1 -14 51.1412 81.2423
  -3  -1  14 201.373 93.5214
   3   1 -14 228.721 131.065
   3   1 -13 134.805 101.886
   3   1 -13 19.8467 120.329
   3   1 -13 37.9822 148.933
  -3  -1  13 34.4499 95.1826
   3   1 -12 22132.1 439.382
  -3  -1  12 20414.4 319.260
   3   1 -12 21283.0 454.531
   3   1 -12 23206.3 544.001
  -3  -1  12 21626.9 413.134
  -3  -1  11 10117.7 239.051
   3   1 -11 10217.0 287.284
  -3  -1  11 9546.11 273.412
   3   1 -11 7869.16 279.891
   3   1 -11 10043.2 277.366
  -3  -1  11 12149.1 235.796
   3   1 -11 8515.37 320.405
  -3  -1  10 3560.38 140.318
   3   1 -10 4678.77 218.777
  -3  -1  10 4048.53 177.763
  -3  -1  10 4169.68 177.014
   3   1 -10 2934.28 159.334
  -3  -1  10 2229.44 109.183
   3   1 -10 2266.43 123.666
  -3  -1   9 377.976 65.6611
   3   1  -9 558.258 89.3908
   3   1  -9 704.532 74.3512
  -3  -1   9 162.840 85.0626
  -3  -1   9 584.961 62.6585
   3   1  -9 434.431 54.5216
  -3  -1   9 435.459 80.3429
   3   1  -9 355.177 107.315
  -3  -1   8 133851. 688.333
   3   1  -8 128748. 736.507
  -3  -1   8 141269. 829.570
  -3  -1   8 125347. 836.791
   3   1  -8 139333. 905.563
  -3  -1   8 126904. 696.960
   3   1  -8 123410. 659.737
   3   1  -8 134446. 826.709
  -3  -1   7 82625.0 513.065
   3   1  -7 77230.8 514.572
   3   1  -7 79257.8 686.598
  -3  -1   7 78807.2 586.643
  -3  -1   7 77867.3 495.409
   3   1  -7 87111.9 671.925
   3   1  -7 76626.6 487.635
  -3  -1   7 87158.6 612.322
   3   1  -6 60802.2 420.738
   3   1  -6 57303.0 411.060
  -3  -1   5 110981. 481.773
  -3  -1   5 108200. 568.733
  -3  -1   4 112087. 447.118
   3   1  -4 105242. 363.418
   3   1  -4 113382. 494.339
  -3  -1   4 114145. 560.251
   3   1  -4 103538. 553.036
  -3  -1   3 143401. 442.691
   3   1  -3 132930. 419.957
   3   1  -3 143017. 506.537
  -3  -1   3 139078. 556.205
   3   1  -3 151886. 627.257
  -3  -1   2 2683.56 53.5145
   3   1  -2 2586.05 58.5404
   3   1  -2 1551.76 64.6946
  -3  -1   2 1761.74 76.3856
  -3  -1   1 32122.6 217.852
  -3  -1   1 39920.6 172.604
  -3  -1   1 25194.5 213.866
   3   1  -1 40548.6 171.185
  -3  -1   1 24394.0 240.693
  -3  -1   0 90848.9 411.333
  -3  -1   0 92074.5 197.717
  -3  -1  -1 277880. 331.173
  -3  -1  -1 280028. 297.717
  -3  -1  -2 62229.4 156.217
  -3  -1  -2 56042.1 164.608
  -3  -1  -3 631081. 648.662
  -3  -1  -3 622366. 652.304
  -3  -1  -4 64067.3 259.947
  -3  -1  -4 64465.6 252.779
  -3  -1  -5 14549.4 141.222
   3   1   5 13628.3 189.217
   3   1   5 20809.7 271.304
   3   1   5 15649.7 215.707
   3   1   5 21661.6 277.321
  -3  -1  -6 150.914 28.0487
   3   1   6 109.591 32.3906
   3   1   6 65.0441 44.7803
   3   1   6 70.4368 36.5608
   3   1   6 55.2048 40.5868
   3   1   7 5142.08 169.384
   3   1   7 5479.28 168.708
   3   1   8 115.059 50.0906
   3   1   8 59.7895 40.3630
   3   1   8 65.5062 55.8315
   3   1   9 139885. 773.416
   3   1   9 140259. 814.160
   3   1   9 141246. 897.473
   3   1  10 1496.84 102.402
   3   1  10 1589.62 94.5486
   3   1  11 317.791 70.4609
   3   1  11 375.504 76.0167
   3   1  11 348.596 61.3409
   3   1  12 1779.58 99.7804
   3   1  12 1652.84 105.908
   3   1  13 129.772 45.3476
   3   1  13 97.4702 50.9445
   3   1  14 3178.15 106.634
   3   1  14 3455.88 111.742
   3   1  15 4091.43 100.502
   3   1  15 4120.46 100.125
   3   2 -17 929.308 69.3623
  -3  -2  17 1281.60 55.2135
   3   2 -17 492.222 79.6442
   3   2 -17 1301.45 75.0175
   3   2 -17 875.144 81.2052
  -3  -2  17 790.250 61.4537
   3   2 -16 491.171 80.9993
  -3  -2  16 737.582 56.5557
   3   2 -16 370.904 114.817
   3   2 -16 375.880 93.8516
   3   2 -16 391.146 73.5201
  -3  -2  16 430.186 72.6469
  -3  -2  15 256.744 47.9384
   3   2 -15 56.2784 80.2464
   3   2 -15-11.3970 109.827
  -3  -2  15 46.5553 70.5375
   3   2 -15-7.97147 118.853
   3   2 -14 10789.8 313.299
   3   2 -14 9617.82 322.805
   3   2 -14 9267.76 360.562
  -3  -2  14 10419.2 282.551
   3   2 -13 18555.9 410.355
   3   2 -13 13497.9 427.470
   3   2 -13 14890.3 395.831
  -3  -2  13 16635.9 371.772
   3   2 -13 19474.9 385.949
   3   2 -12 524.201 110.420
   3   2 -12 770.594 166.629
   3   2 -12 719.606 143.626
   3   2 -12 483.326 121.451
  -3  -2  12 615.866 110.014
  -3  -2  12 289.076 62.5124
  -3  -2  11 10044.1 240.584
   3   2 -11 8019.04 298.264
   3   2 -11 11569.4 304.452
  -3  -2  11 13413.4 249.451
  -3  -2  11 9225.20 274.476
  -3  -2  10 35561.4 416.975
   3   2 -10 37324.5 482.596
   3   2 -10 34484.3 563.395
  -3  -2  10 31178.7 499.446
  -3  -2  10 39438.2 423.843
   3   2 -10 33996.1 388.600
   3   2 -10 35257.8 489.156
  -3  -2  10 35507.9 477.562
  -3  -2   9 29701.0 363.603
   3   2  -9 32330.7 362.218
   3   2  -9 37688.0 433.632
   3   2  -9 25333.5 456.506
  -3  -2   9 39804.8 404.491
   3   2  -9 27171.8 440.302
  -3  -2   9 22978.6 400.568
  -3  -2   9 29050.7 415.613
   3   2  -8 200183. 904.503
  -3  -2   8 196972. 1067.55
   3   2  -8 207445. 1115.07
  -3  -2   8 203656. 1020.15
   3   2  -8 197161. 844.605
  -3  -2   8 205868. 884.163
   3   2  -7 44229.2 452.005
   3   2  -7 47261.7 400.405
   3   2  -7 42808.8 369.845
  -3  -2   7 49421.9 401.550
  -3  -2   7 48224.1 475.921
   3   2  -6 11630.6 194.459
   3   2  -6 13074.9 197.505
   3   2  -6 17306.4 320.322
  -3  -2   6 13454.8 217.546
  -3  -2   6 16996.1 271.471
   3   2  -6 14109.8 209.317
   3   2  -6 14808.7 244.358
   3   2  -5 2119.13 77.9497
  -3  -2   5 2206.14 71.5910
   3   2  -4 8244.09 128.427
   3   2  -4 11755.8 157.775
   3   2  -4 5256.20 133.382
  -3  -2   4 5597.26 133.659
  -3  -2   4 13217.3 158.037
   3   2  -3 28148.9 235.693
   3   2  -3 34790.3 243.403
  -3  -2   3 23956.1 241.262
   3   2  -3 24138.6 263.108
  -3  -2   3 40072.6 232.603
   3   2  -2 181286. 460.228
  -3  -2   2 182124. 679.385
   3   2  -1 44611.2 159.037
  -3  -2   1 44431.8 151.384
  -3  -2   0 202570. 680.676
  -3  -2   0 209827. 741.699
  -3  -2  -1 6040.32 138.027
  -3  -2  -1 5490.08 118.451
  -3  -2  -2 109743. 588.607
   3   2   2 103403. 516.124
  -3  -2  -3 875.333 87.1468
   3   2   3 1096.44 74.3621
  -3  -2  -4 36.7112 74.6963
  -3  -2  -4 509.706 13.0274
  -3  -2  -4 170.539 7.61147
   3   2   4-8.91350 54.9107
   3   2   4 208.743 42.9795
   3   2   4 137.719 52.7788
   3   2   4 377.139 36.8101
  -3  -2  -5 917.333 88.4182
   3   2   5 1080.46 77.0054
   3   2   6 6226.88 172.455
   3   2   7 9681.97 229.705
  -3  -2  -8 10429.4 284.130
   3   2   8 10660.2 217.121
   3   2   8 10852.2 253.494
   3   2   9 156.028 59.3481
   3   2   9 168.558 45.2566
   3   2   9 140.336 66.9663
   3   2  10 8993.12 205.506
   3   2  10 9216.50 218.042
   3   2  11 534.237 69.2000
   3   2  11 538.796 82.2899
   3   2  11 730.727 91.8006
   3   2  12 18065.9 285.144
   3   2  12 17968.1 278.275
   3   2  13 1122.80 80.8471
   3   2  13 1289.60 81.7789
   3   2  14 2140.86 86.2168
   3   2  14 2389.16 90.2953
   3   2  15 492.386 37.4320
   3   2  15 448.200 36.5009
   3   3 -17 2222.20 89.7539
   3   3 -17 1980.81 101.439
  -3  -3  16 142.167 32.2739
   3   3 -16 120.196 62.6364
   3   3 -16 104.498 84.4915
  -3  -3  16 85.7079 53.6517
   3   3 -16 102.964 98.5595
  -3  -3  15 602.848 58.8653
   3   3 -15 423.750 93.4633
   3   3 -15 250.647 121.820
   3   3 -15 236.078 121.488
   3   3 -15 411.532 84.0832
  -3  -3  15 339.476 82.1882
   3   3 -14 495.378 108.198
   3   3 -14 291.132 136.316
   3   3 -14 240.983 138.721
   3   3 -14 622.315 112.945
  -3  -3  14 459.544 101.653
   3   3 -13 420.110 104.515
   3   3 -13 482.748 178.473
   3   3 -13 334.349 112.418
   3   3 -13 481.151 140.479
  -3  -3  13 474.268 105.177
  -3  -3  13 386.607 62.0546
  -3  -3  12 20290.0 352.916
   3   3 -12 21589.4 430.258
   3   3 -12 21390.7 420.360
  -3  -3  12 19752.5 400.757
  -3  -3  11 1200.43 105.247
   3   3 -11 1482.55 174.675
   3   3 -11 1037.58 80.1565
  -3  -3  11 1117.15 83.1899
  -3  -3  11 1236.42 128.770
   3   3 -11 1172.18 134.836
  -3  -3  10 22.7636 61.5188
  -3  -3  10 156.511 49.8622
  -3  -3  10 110.936 74.4076
   3   3 -10 42.9868 41.0251
   3   3 -10 93.4742 120.517
   3   3 -10 116.693 97.8209
  -3  -3  10 154.324 80.3195
  -3  -3   9 15798.0 275.351
   3   3  -9 20501.8 328.434
   3   3  -9 13892.3 356.866
  -3  -3   9 12274.5 307.823
   3   3  -9 13988.5 327.774
  -3  -3   9 20364.2 297.738
   3   3  -9 17329.2 271.613
  -3  -3   9 15450.9 316.842
   3   3  -8 37365.3 399.674
   3   3  -8 31841.1 505.919
  -3  -3   8 35434.7 444.392
  -3  -3   8 30617.7 442.092
  -3  -3   8 41737.2 436.009
   3   3  -8 34408.8 362.067
  -3  -3   8 36509.0 459.485
   3   3  -7 2342.41 98.2943
  -3  -3   7 5465.50 175.571
  -3  -3   7 2224.49 94.1621
   3   3  -7 2954.28 108.641
  -3  -3   7 4925.90 166.846
   3   3  -7 4033.08 149.208
   3   3  -6 29343.6 318.894
   3   3  -6 21679.8 368.212
   3   3  -6 27090.1 306.756
  -3  -3   6 19385.8 285.873
  -3  -3   6 23986.2 331.660
   3   3  -6 22086.6 262.421
   3   3  -6 22118.4 309.451
   3   3  -5 61340.0 566.400
   3   3  -5 52557.7 375.161
   3   3  -5 66157.8 434.026
  -3  -3   5 53209.2 431.431
   3   3  -5 53316.2 390.667
   3   3  -5 58304.9 466.904
   3   3  -4 8261.53 147.681
   3   3  -4 11429.9 157.118
  -3  -3   4 6543.38 150.989
  -3  -3   4 9614.47 128.173
   3   3  -3 219623. 761.788
   3   3  -3 219270. 593.779
   3   3  -3 219953. 824.920
  -3  -3   2 2634.87 49.1475
   3   3  -2 3201.98 103.693
   3   3  -2 2831.71 60.8105
  -3  -3   2 3201.72 87.5792
  -3  -3   2 3336.05 113.985
  -3  -3   1 109463. 556.397
   3   3  -1 108250. 162.973
  -3  -3   0 53241.9 346.668
  -3  -3   0 57556.8 420.150
  -3  -3  -1 107342. 583.199
  -3  -3  -1 98151.1 551.227
  -3  -3  -2 1541.49 87.8582
  -3  -3  -2 1981.91 106.348
  -3  -3  -3 10314.3 212.604
   3   3   3 10075.7 184.634
   3   3   3 9626.26 150.809
   3   3   3 9757.75 166.916
   3   3   3 10291.3 191.576
   3   3   4 5860.02 122.492
  -3  -3  -4 8424.74 196.498
   3   3   4 6851.29 150.370
   3   3   4 9422.79 189.647
   3   3   4 9808.55 197.904
  -3  -3  -5 53179.5 509.348
   3   3   5 58515.7 505.740
   3   3   5 62287.1 462.221
   3   3   5 64905.1 529.520
   3   3   5 58267.2 408.549
   3   3   6 169.139 55.5768
   3   3   6 290.616 66.4384
  -3  -3  -7 12180.8 282.653
   3   3   7 11712.6 272.384
   3   3   7 11914.1 260.020
   3   3   8 458.294 56.1940
   3   3   8 439.227 66.8397
   3   3   8 271.787 73.7412
   3   3   9 34210.9 405.090
   3   3   9 36899.1 480.620
   3   3  10 1029.10 106.268
   3   3  10 631.952 79.7752
   3   3  11 4153.12 146.906
   3   3  11 2726.43 146.326
   3   3  12 2122.39 106.078
   3   3  12 1433.19 103.188
   3   3  13 11209.9 225.622
   3   3  13 13958.7 223.328
   3   3  14 460.803 50.3148
   3   3  14 754.005 51.9967
   3   3  15 479.595 32.8233
   3   4 -17 724.967 68.7646
   3   4 -17 1368.95 67.5323
   3   4 -16 2063.88 112.353
   3   4 -16 1313.09 130.078
   3   4 -16 1587.34 125.661
   3   4 -16 2285.41 108.193
   3   4 -15 2672.03 199.838
   3   4 -15 3500.67 170.377
   3   4 -15 3730.54 155.223
   3   4 -15 2763.52 177.675
  -3  -4  15 3251.18 143.171
   3   4 -14 805.118 117.166
   3   4 -14 667.829 142.534
   3   4 -14 831.254 113.182
  -3  -4  14 726.625 102.913
   3   4 -14 561.961 151.631
  -3  -4  13 5643.42 203.241
   3   4 -13 5932.80 243.400
  -3  -4  13 5801.72 162.972
   3   4 -13 5481.74 231.109
  -3  -4  13 5864.20 228.615
  -3  -4  12 12403.0 284.759
   3   4 -12 12825.5 327.380
  -3  -4  12 11851.7 315.793
   3   4 -12 11289.9 378.545
  -3  -4  11 9481.18 245.906
   3   4 -11 9513.41 335.479
   3   4 -11 10131.9 286.656
  -3  -4  11 9767.91 282.589
  -3  -4  10 362.584 86.4959
   3   4 -10 269.431 143.824
   3   4 -10 459.236 141.995
   3   4 -10 363.398 59.9171
  -3  -4  10 193.091 87.8471
  -3  -4  10 559.572 67.4883
   3   4  -9 7174.44 201.771
  -3  -4   9 6515.26 176.606
   3   4  -9 6770.43 178.087
  -3  -4   9 7469.28 235.992
  -3  -4   9 7220.93 227.445
  -3  -4   9 6954.34 245.655
   3   4  -8 33186.6 455.241
   3   4  -8 36552.9 412.927
   3   4  -8 37339.3 561.524
  -3  -4   8 31951.8 469.701
   3   4  -8 33669.7 373.655
  -3  -4   8 35532.1 469.471
   3   4  -7 114699. 706.712
  -3  -4   7 66763.5 592.061
  -3  -4   7 96479.4 595.116
   3   4  -7 84756.2 568.025
  -3  -4   7 88388.4 695.336
   3   4  -7 86168.9 679.126
   3   4  -6 72811.1 515.074
   3   4  -6 55116.4 410.215
   3   4  -6 65736.8 490.572
  -3  -4   6 49446.5 441.562
   3   4  -6 59606.8 526.867
   3   4  -6 57287.1 441.834
  -3  -4   6 63678.1 557.837
   3   4  -5 13754.3 193.585
   3   4  -5 13485.2 200.942
   3   4  -5 12948.3 198.895
   3   4  -5 12427.8 197.239
  -3  -4   5 13373.7 232.195
  -3  -4   5 15623.3 267.972
   3   4  -5 15695.9 310.461
   3   4  -5 14540.0 249.137
   3   4  -4 99.7346 56.1527
   3   4  -4 443.325 50.6362
   3   4  -4 374.000 49.6692
  -3  -4   4 599.148 72.9345
   3   4  -4 771.132 103.491
   3   4  -4 94.8997 40.2901
  -3  -4   4 224.895 27.3929
   3   4  -3 23767.2 197.514
  -3  -4   3 28367.3 295.509
   3   4  -3 33399.0 392.790
   3   4  -3 28508.2 292.897
  -3  -4   3 24530.0 186.335
   3   4  -3 30278.8 323.120
   3   4  -2 9128.37 170.494
   3   4  -2 8931.23 173.202
   3   4  -2 9115.20 158.384
   3   4  -1 885.076 58.8794
   3   4  -1 1108.90 71.1353
   3   4   0 69839.3 455.990
  -3  -4   0 73056.0 502.305
  -3  -4  -1 26573.3 314.944
   3   4   1 26213.4 295.139
  -3  -4  -2 272165. 1047.67
  -3  -4  -2 264384. 1038.76
   3   4   2 292598. 955.931
   3   4   2 289360. 867.945
   3   4   2 260271. 884.868
   3   4   2 270836. 777.215
   3   4   2 292259. 1002.19
  -3  -4  -3 90395.8 588.046
   3   4   3 86659.1 538.553
   3   4   3 92037.1 502.151
   3   4   3 82970.1 453.232
   3   4   3 83592.6 506.747
   3   4   3 85776.9 573.100
  -3  -4  -4 76810.8 614.171
  -3  -4  -4 79041.3 569.183
   3   4   4 76998.1 516.022
   3   4   4 79601.8 576.349
   3   4   4 70669.5 537.072
   3   4   4 69414.4 436.102
   3   4   4 73468.9 488.689
  -3  -4  -5 127.345 50.3449
   3   4   5 189.909 54.3760
   3   4   5 460.903 44.6947
   3   4   5 356.380 72.5213
   3   4   5 370.094 52.4982
  -3  -4  -6 190.343 50.7154
   3   4   6 124.513 49.1521
   3   4   6 134.979 64.0308
   3   4   7 3540.57 118.800
   3   4   7 2626.32 139.968
   3   4   8 28208.9 360.132
   3   4   8 27735.8 420.521
   3   4   9 12429.0 232.810
   3   4   9 13251.9 253.345
   3   4   9 13334.5 298.291
   3   4  10 31189.2 384.430
   3   4  10 31555.5 377.704
   3   4  10 30882.2 446.048
   3   4  11 2796.42 116.397
   3   4  11 2378.88 116.525
   3   4  12 1137.20 80.6884
   3   4  12 1419.22 82.8296
   3   4  13 1154.83 67.6549
   3   4  13 1264.62 69.6157
   3   4  13 1219.56 83.8479
   3   4  14 761.963 46.4912
   3   4  14 863.839 58.3696
   3   4  15 187.643 21.9819
   3   5 -17 667.324 59.1466
   3   5 -16 3514.23 128.917
   3   5 -16 3936.88 127.097
   3   5 -15 35.1290 70.6946
   3   5 -15-12.7646 107.723
   3   5 -15 30.4705 103.981
   3   5 -15 24.7620 63.2179
   3   5 -14 1695.22 139.633
   3   5 -14 1046.53 158.356
   3   5 -14 1908.85 130.897
  -3  -5  14 1335.42 111.277
   3   5 -14 1216.49 147.662
  -3  -5  13 526.100 97.4632
   3   5 -13 476.760 104.812
   3   5 -13 265.370 143.891
   3   5 -13 613.321 110.784
  -3  -5  13 402.005 91.4914
  -3  -5  12 20888.3 367.793
  -3  -5  12 20264.6 406.530
  -3  -5  11 9968.62 259.825
   3   5 -11 10501.9 363.150
   3   5 -11 10370.0 327.103
   3   5 -11 10067.9 283.668
  -3  -5  11 10238.8 215.883
  -3  -5  11 10240.5 286.934
  -3  -5  10 11822.7 270.693
   3   5 -10 11689.3 371.678
   3   5 -10 11784.0 244.688
  -3  -5  10 12809.8 243.535
  -3  -5  10 11961.1 307.040
   3   5  -9 1929.63 187.971
  -3  -5   9 387.059 58.2300
   3   5  -9 654.824 69.0490
  -3  -5   9 1261.44 132.146
  -3  -5   9 1238.78 120.605
   3   5  -8 65624.4 654.110
  -3  -5   8 69969.3 564.729
  -3  -5   8 63342.1 452.432
   3   5  -8 70554.8 602.024
   3   5  -8 67270.5 777.406
  -3  -5   8 67366.0 669.074
   3   5  -8 67724.9 555.544
  -3  -5   7 6905.88 145.866
  -3  -5   7 9671.33 245.276
   3   5  -7 8309.43 202.652
  -3  -5   7 7051.73 169.835
   3   5  -7 7245.00 175.774
  -3  -5   7 10116.3 256.392
   3   5  -7 9079.97 234.795
   3   5  -6 49257.0 416.050
   3   5  -6 44231.2 393.706
  -3  -5   6 45370.7 364.448
   3   5  -6 45500.5 413.147
  -3  -5   6 49132.6 523.608
   3   5  -6 45962.9 488.225
   3   5  -5 22525.8 256.923
   3   5  -5 20309.3 269.021
  -3  -5   5 21843.5 253.958
   3   5  -5 20017.1 371.003
  -3  -5   5 18024.1 280.458
   3   5  -5 20240.8 269.076
  -3  -5   5 22118.8 340.416
   3   5  -5 24407.5 281.834
   3   5  -5 21136.5 317.138
   3   5  -4 13382.0 189.266
  -3  -5   4 12866.9 193.968
   3   5  -4 13011.4 216.000
   3   5  -4 12387.9 207.276
  -3  -5   4 13688.7 239.582
   3   5  -4 12678.3 189.580
   3   5  -4 14378.8 294.767
  -3  -5   4 15045.6 267.687
   3   5  -4 13697.2 247.038
   3   5  -3 21484.4 192.131
  -3  -5   3 24427.0 275.458
   3   5  -3 26075.4 299.545
   3   5  -3 30753.3 406.515
  -3  -5   3 28266.2 324.046
  -3  -5   3 30296.0 355.604
   3   5  -3 28012.2 332.772
  -3  -5   2 79003.2 493.039
   3   5  -2 75340.9 503.718
   3   5  -2 79690.6 496.506
   3   5  -2 77575.9 532.399
   3   5  -2 74319.9 275.832
  -3  -5   1 96738.4 566.968
   3   5  -1 94989.5 556.350
   3   5   0 28048.9 251.522
  -3  -5   0 27767.2 317.001
   3   5   0 28189.2 328.814
  -3  -5  -1 76201.1 546.345
   3   5   1 74480.6 417.890
  -3  -5  -1 86984.5 588.382
   3   5   1 89006.0 564.879
   3   5   1 80290.9 498.831
  -3  -5  -1 87104.1 608.170
  -3  -5  -2 5331.96 160.908
  -3  -5  -2 4895.26 148.185
   3   5   2 4461.54 131.363
   3   5   2 4548.39 123.829
   3   5   2 3302.74 107.906
   3   5   2 2981.88 88.5229
  -3  -5  -3 13700.6 269.889
  -3  -5  -3 14125.7 253.176
   3   5   3 13346.9 231.986
   3   5   3 14563.1 222.185
   3   5   3 17270.6 216.786
  -3  -5  -3 9089.39 221.239
   3   5   3 12106.9 232.370
  -3  -5  -4 88521.6 716.436
  -3  -5  -4 90428.2 656.873
   3   5   4 82748.2 580.555
   3   5   4 83959.4 536.969
   3   5   4 89702.3 588.195
   3   5   4 80647.7 485.538
   3   5   4 81999.0 621.505
  -3  -5  -4 78078.6 687.782
   3   5   5 73108.0 545.268
  -3  -5  -5 86040.0 658.805
   3   5   5 85150.8 588.785
   3   5   5 79669.8 636.978
   3   5   5 74674.9 494.540
   3   5   5 86655.5 661.988
  -3  -5  -6 34629.3 436.991
   3   5   6 34936.2 355.821
   3   5   6 35790.5 447.816
  -3  -5  -7 4535.25 167.772
   3   5   7 4064.56 129.666
   3   5   7 4476.89 173.078
  -3  -5  -8 11745.8 261.307
   3   5   8 14134.1 242.281
   3   5   8 13335.1 262.562
   3   5   8 10738.5 266.011
   3   5   9 74436.5 567.717
   3   5   9 84426.1 634.102
   3   5  10 24226.6 323.135
   3   5  10 25858.6 357.234
   3   5  11 451.213 56.2039
   3   5  11 364.940 60.3796
   3   5  12 596.803 54.5013
   3   5  12 485.619 54.9720
  -3  -5 -13 2198.71 91.4997
   3   5  13 2277.20 98.5697
   3   5  13 2285.15 77.2868
   3   6 -16 62.2740 36.2112
   3   6 -16 116.140 67.1693
   3   6 -15 4719.70 167.361
   3   6 -15 4102.59 191.077
   3   6 -14 116.544 77.5132
   3   6 -14 199.919 70.4522
   3   6 -14 54.2384 109.087
  -3  -6  13 740.686 100.713
   3   6 -13 809.975 111.068
  -3  -6  13 801.050 101.961
   3   6 -13 852.760 104.661
   3   6 -13 751.988 154.356
  -3  -6  12 1530.76 123.536
   3   6 -12 1035.46 168.150
   3   6 -12 1236.74 170.958
   3   6 -12 1830.56 140.650
  -3  -6  12 1496.85 130.297
  -3  -6  11 2477.08 151.342
   3   6 -11 2685.18 208.237
   3   6 -11 2851.95 227.916
  -3  -6  11 2403.62 158.408
   3   6 -11 2256.90 153.022
   3   6 -10 21120.5 518.868
  -3  -6  10 22753.0 414.703
  -3  -6  10 24677.9 395.291
   3   6 -10 26825.2 365.916
  -3  -6  10 23817.3 444.305
   3   6  -9 8494.66 211.937
   3   6  -9 9387.20 350.202
  -3  -6   9 9348.96 282.901
  -3  -6   9 8804.13 263.393
  -3  -6   9 8330.68 176.178
   3   6  -8 1362.17 94.8948
  -3  -6   8 1210.68 74.2259
   3   6  -7 95591.9 615.090
   3   6  -7 98895.4 663.054
   3   6  -7 99801.3 798.238
  -3  -6   7 96638.6 576.781
  -3  -6   7 99819.7 803.130
   3   6  -6 1827.62 93.2109
   3   6  -6 1728.25 116.373
  -3  -6   6 2307.28 96.0326
   3   6  -6 2027.92 100.338
  -3  -6   6 1518.99 117.716
  -3  -6   5 9570.81 242.722
   3   6  -5 9041.76 193.334
  -3  -6   5 9340.96 183.269
   3   6  -5 8924.68 192.026
   3   6  -5 8579.61 270.531
   3   6  -5 9461.90 230.781
  -3  -6   4 22125.5 314.891
  -3  -6   4 19901.8 262.337
   3   6  -4 21112.6 291.227
   3   6  -4 19986.6 278.833
   3   6  -4 22894.0 337.972
  -3  -6   3 108592. 626.439
   3   6  -3 109198. 656.988
   3   6  -3 110803. 812.375
   3   6  -2 7813.91 170.282
   3   6  -2 8158.11 193.683
  -3  -6   1 54.5308 36.0658
  -3  -6   1 77.8795 44.2859
   3   6  -1 204.410 31.1464
   3   6  -1 77.4414 36.2508
   3   6  -1 57.2442 42.8298
  -3  -6   0 104.174 42.7923
  -3  -6   0 170.779 46.8938
   3   6   0 96.0711 42.8499
   3   6   0 136.336 39.9461
   3   6   0 123.492 45.5221
   3   6   1 2670.02 85.2380
  -3  -6  -1 2326.09 108.392
  -3  -6  -1 2290.23 111.815
   3   6   1 2238.57 104.968
   3   6   1 2405.28 101.284
   3   6   1 2204.01 108.626
  -3  -6  -2 12163.1 239.453
  -3  -6  -2 13401.5 260.014
   3   6   2 12374.2 234.587
  -3  -6  -2 15374.6 288.408
   3   6   2 13060.0 223.792
   3   6   2 9938.22 168.210
   3   6   2 13228.4 250.954
  -3  -6  -3 99934.0 711.842
   3   6   3 101262. 538.818
   3   6   3 100968. 618.928
   3   6   3 101248. 616.046
  -3  -6  -4 12959.5 269.890
   3   6   4 12160.1 242.966
  -3  -6  -4 12999.6 294.821
   3   6   4 11613.6 217.319
  -3  -6  -5 52581.5 548.406
   3   6   5 51024.1 486.872
   3   6   5 47694.4 434.670
   3   6   5 50656.6 414.242
   3   6   5 49178.1 524.527
  -3  -6  -6 15608.7 307.965
   3   6   6 15421.5 306.689
  -3  -6  -7 1350.07 105.415
   3   6   7 1781.68 89.9584
   3   6   7 1795.67 106.227
   3   6   7 1192.24 108.042
  -3  -6  -8 11641.8 265.286
   3   6   8 10854.6 209.319
   3   6   8 11695.1 242.400
   3   6   8 11043.1 267.076
   3   6   9 25462.5 317.733
   3   6   9 26649.9 354.083
   3   6  10 1231.63 77.3801
   3   6  10 1329.04 89.5557
   3   6  11 3621.44 113.152
   3   6  11 2912.27 133.599
  -3  -6 -12 928.372 69.8453
   3   6  12 923.648 54.5727
   3   6  12 829.223 74.5029
  -3  -6 -13 2302.05 79.4504
   3   6  13 2190.97 66.6326
   3   6  13 2172.83 87.7988
   3   7 -16 3266.40 119.861
   3   7 -15 334.841 87.8440
   3   7 -15 379.761 91.7978
   3   7 -14 205.474 73.9682
   3   7 -14 396.470 64.8243
  -3  -7  13 11557.3 256.433
   3   7 -13 11504.3 292.595
   3   7 -13 9378.17 295.929
   3   7 -13 11291.5 262.526
   3   7 -13 9109.32 319.842
  -3  -7  12 5580.51 195.167
   3   7 -12 5024.00 264.985
   3   7 -12 5961.84 207.611
   3   7 -12 5338.12 243.207
  -3  -7  12 5242.96 198.154
  -3  -7  11-10.4106 89.4878
   3   7 -11 142.812 143.853
   3   7 -11 26.4615 136.120
   3   7 -11 154.861 87.5674
  -3  -7  11 23.5257 79.0973
   3   7 -10 14155.1 272.684
  -3  -7  10 14262.4 232.408
   3   7 -10 13386.4 426.233
  -3  -7  10 13170.4 348.553
  -3  -7   9 1808.14 141.516
   3   7  -9 1830.28 108.627
   3   7  -9 2107.48 212.522
  -3  -7   9 2026.07 161.814
  -3  -7   9 1778.21 91.0167
   3   7  -8 109329. 905.121
  -3  -7   8 108423. 657.778
   3   7  -8 109573. 765.334
   3   7  -7 14298.0 255.835
  -3  -7   7 13121.3 229.336
   3   7  -7 18008.5 452.271
   3   7  -7 14238.2 270.568
  -3  -7   7 16553.6 351.471
   3   7  -7 15069.3 332.211
   3   7  -6 511.028 66.2076
  -3  -7   6 735.378 65.1699
   3   7  -6 559.626 70.1426
  -3  -7   6 447.676 97.5704
   3   7  -6 489.716 87.4625
   3   7  -5 21391.9 314.465
  -3  -7   5 21976.2 381.887
   3   7  -5 21963.5 368.606
   3   7  -4 8131.74 219.754
   3   7  -4 7265.89 250.281
   3   7  -4 7253.67 184.384
   3   7  -4 7753.58 191.524
  -3  -7   4 7604.87 176.485
  -3  -7   4 7582.46 224.135
  -3  -7   3 52187.4 458.289
   3   7  -3 47033.3 465.716
   3   7  -3 40782.4 536.907
   3   7  -3 45538.0 441.909
  -3  -7   3 47524.9 513.039
   3   7  -3 51136.3 532.353
  -3  -7   2 3448.75 130.435
   3   7  -2 3330.75 132.261
   3   7  -2 3749.30 181.962
  -3  -7   2 3798.07 149.355
   3   7  -2 3876.17 147.880
   3   7  -1 960.210 76.8280
   3   7  -1 909.723 84.8689
  -3  -7   0 10616.1 224.104
   3   7   0 11161.4 222.655
   3   7   0 11419.1 244.454
   3   7   1 35570.0 316.765
  -3  -7  -1 35475.4 417.581
   3   7   1 36804.4 416.277
   3   7   1 37427.6 406.857
   3   7   1 37308.2 442.934
   3   7   2 9335.33 167.895
  -3  -7  -2 8972.84 218.220
  -3  -7  -2 8600.21 224.333
   3   7   2 8976.14 212.521
   3   7   2 8515.05 198.185
   3   7   2 8790.75 225.040
  -3  -7  -3 256.313 68.2303
  -3  -7  -3 122.824 62.6534
   3   7   3 228.684 62.2949
   3   7   3 210.348 49.9261
   3   7   3 293.009 68.1737
   3   7   3 32.9050 25.9258
  -3  -7  -4 846.420 94.4373
   3   7   4 907.501 85.5616
   3   7   4 749.686 71.9501
  -3  -7  -5 6339.40 204.112
   3   7   5 6809.97 189.051
   3   7   5 6350.59 173.261
  -3  -7  -6 1896.45 121.373
   3   7   6 2042.81 108.616
  -3  -7  -7 434.865 73.0522
   3   7   7 537.227 54.1261
   3   7   7 460.694 92.4933
  -3  -7  -8 579.439 90.7274
  -3  -7  -8 488.422 75.2530
   3   7   8 551.830 54.4612
   3   7   8 618.903 94.6086
  -3  -7  -9 10837.1 240.842
   3   7   9 11055.0 196.034
  -3  -7 -10 742.835 77.2673
   3   7  10 624.329 50.3647
   3   7  10 744.118 84.2497
  -3  -7 -11 220.643 52.0347
   3   7  11 195.944 31.6625
   3   7  11 176.427 58.7911
   3   7  12 2337.47 69.1323
   3   7  12 2231.15 95.0406
   3   7  13-2.15424 24.5020
   3   8 -14 3123.88 135.219
   3   8 -14 3373.41 111.052
  -3  -8  13 117.557 67.0260
   3   8 -13 118.385 71.5421
   3   8 -13 134.405 107.041
   3   8 -13 154.840 96.3017
   3   8 -13 128.849 54.0928
  -3  -8  12 2575.79 134.320
   3   8 -12 2049.69 180.105
   3   8 -12 2205.27 172.480
   3   8 -12 2436.71 129.282
   3   8 -11 11303.5 368.936
   3   8 -11 12433.2 353.479
   3   8 -11 11940.2 274.559
  -3  -8  11 11033.5 272.070
   3   8 -10 325.092 172.473
   3   8 -10 638.540 89.9859
   3   8 -10 816.430 75.8918
  -3  -8  10 456.109 122.800
  -3  -8  10 933.295 67.8156
  -3  -8  10 492.781 93.0905
   3   8  -9 1771.07 214.675
  -3  -8   9 2533.41 108.274
   3   8  -9 2371.89 123.763
  -3  -8   9 1984.85 158.231
  -3  -8   9 1945.44 142.415
   3   8  -8 234.226 87.9354
  -3  -8   8 218.526 51.1338
   3   8  -8 300.817 64.6612
  -3  -8   8 336.906 110.298
   3   8  -7 5271.16 166.667
  -3  -8   7 5490.07 158.170
   3   8  -7 5601.86 284.352
  -3  -8   7 5400.78 222.247
   3   8  -7 5662.73 180.617
   3   8  -7 5645.08 220.072
   3   8  -6 250.314 81.2757
  -3  -8   6 248.007 53.8810
   3   8  -6 185.748 56.6325
  -3  -8   6 154.605 86.5464
   3   8  -6 184.338 57.7333
   3   8  -5 19941.0 321.743
   3   8  -5 20453.0 326.776
  -3  -8   5 20206.3 386.617
   3   8  -5 20990.5 381.927
   3   8  -4 18152.3 411.776
   3   8  -4 17143.2 304.065
  -3  -8   4 17788.6 285.364
  -3  -8   4 17818.6 354.085
   3   8  -4 17614.1 300.061
   3   8  -4 18178.3 349.631
  -3  -8   3 88232.0 639.125
   3   8  -3 85207.7 662.767
   3   8  -3 86675.8 657.024
  -3  -8   3 87241.1 732.872
   3   8  -3 89283.2 741.936
   3   8  -2 101.236 64.8888
  -3  -8   2 34.6277 49.3532
  -3  -8   2 185.675 68.1425
   3   8  -2 175.189 68.7326
  -3  -8   1 304.603 64.2190
   3   8  -1 186.164 56.0080
   3   8  -1 175.318 67.4822
   3   8   0 81.2142 60.4751
  -3  -8   0 77.6122 54.6769
   3   8   0 72.9044 52.5060
   3   8   0 89.8429 62.2002
  -3  -8  -1 3213.18 139.722
   3   8   1 3070.81 138.996
   3   8   1 3337.37 137.496
   3   8   1 3553.29 158.742
   3   8   2 4847.82 174.067
   3   8   2 5130.27 167.443
   3   8   2 5244.27 188.641
  -3  -8  -3 464.345 81.8510
  -3  -8  -3 337.846 77.8553
   3   8   3 475.518 77.9356
   3   8   3 399.872 65.8441
   3   8   3 489.984 92.0661
   3   8   4 3774.23 114.398
  -3  -8  -4 3402.40 162.675
   3   8   4 3217.94 146.057
   3   8   4 3281.32 136.428
   3   8   4 3900.52 171.599
  -3  -8  -5 20825.2 367.843
   3   8   5 21126.3 335.030
   3   8   5 20233.4 310.007
   3   8   5 19016.4 358.059
   3   8   5 22649.8 278.383
  -3  -8  -6 94.0623 66.1814
   3   8   6 208.570 54.8957
   3   8   6 167.558 47.2516
   3   8   6 44.3638 30.5950
  -3  -8  -7 710.905 90.8550
  -3  -8  -7 603.916 81.6967
   3   8   7 905.240 62.0806
  -3  -8  -8 275.187 67.2041
  -3  -8  -8 196.929 59.5481
   3   8   8 183.888 36.6719
  -3  -8  -9 1327.39 94.4224
   3   8   9 1119.92 62.0884
  -3  -8 -10 200.202 47.1877
   3   8  10 135.252 61.7090
   3   8  10 272.571 32.3807
   3   8  11 370.333 30.3803
  -3  -8 -11 401.590 46.2112
   3   8  11 337.891 54.3479
  -3  -8 -12 657.755 40.0730
   3   8  12 706.720 50.5961
   3   9 -14 476.978 77.8047
   3   9 -13 1130.45 91.6665
   3   9 -13 959.844 111.982
  -3  -9  12 293.051 73.9740
   3   9 -12 188.605 112.671
   3   9 -12 229.521 104.048
   3   9 -11 1570.98 172.704
   3   9 -11 1945.57 169.799
   3   9 -10 2054.55 217.105
   3   9 -10 3876.67 138.383
  -3  -9  10 2642.26 171.261
  -3  -9  10 4371.69 127.111
  -3  -9   9 7026.78 170.919
   3   9  -9 6262.06 184.970
   3   9  -9 4431.72 274.801
  -3  -9   9 4306.12 182.646
  -3  -9   9 5022.24 218.872
   3   9  -8 26538.4 582.703
  -3  -9   8 26848.0 440.496
   3   9  -8 33005.0 429.936
  -3  -9   8 33862.8 384.678
  -3  -9   8 30085.8 494.999
   3   9  -7 50.4117 81.0407
  -3  -9   7 56.4753 47.2148
   3   9  -7 162.725 65.8328
  -3  -9   7 100.587 102.765
   3   9  -7 43.9920 51.5107
   3   9  -6 21081.5 333.153
  -3  -9   6 19854.5 307.560
   3   9  -6 21140.3 346.359
  -3  -9   6 20822.6 408.509
   3   9  -6 20765.2 393.066
   3   9  -5 12055.2 261.815
  -3  -9   5 11678.2 305.827
   3   9  -5 12368.3 306.835
   3   9  -4 1989.61 122.774
  -3  -9   4 1250.83 96.1305
   3   9  -4 2441.64 196.136
  -3  -9   4 2246.80 150.593
   3   9  -4 1505.23 107.580
   3   9  -4 2109.19 143.861
   3   9  -3 1094.59 149.798
   3   9  -3 1220.51 103.432
  -3  -9   3 1495.73 98.7928
   3   9  -3 1326.94 101.828
  -3  -9   3 1207.92 117.130
   3   9  -3 1325.28 117.410
  -3  -9   2 66.9291 50.9076
   3   9  -2-7.00332 68.5305
   3   9  -2-44.1927 108.438
  -3  -9   2 32.9602 66.4744
   3   9  -2 31.4303 66.7295
   3   9  -1 17206.7 339.013
   3   9  -1 16229.7 394.383
   3   9  -1 16774.0 304.579
  -3  -9   0 495.308 79.7441
   3   9   0 615.337 89.4401
   3   9   0 496.033 71.8444
   3   9   0 577.768 89.3742
  -3  -9  -1 50254.2 561.535
   3   9   1 41218.7 493.918
   3   9   1 47606.9 502.195
   3   9   1 44733.6 534.328
   3   9   2 3281.03 152.904
   3   9   2 3313.88 142.084
   3   9   2 3609.51 166.809
  -3  -9  -3 2726.23 138.592
   3   9   3 2276.22 131.592
   3   9   3 2500.12 123.832
   3   9   4 33715.2 430.638
   3   9   4 33274.9 466.516
   3   9   5 14847.9 278.467
   3   9   5 14469.8 256.976
   3   9   5 15347.6 324.249
  -3  -9  -6 3197.68 143.489
   3   9   6 2866.06 121.638
   3   9   6 3166.41 118.940
   3   9   6 2979.92 154.588
  -3  -9  -7 2014.04 111.426
   3   9   7 1111.82 106.993
  -3  -9  -8 7585.61 186.448
  -3  -9  -9 11104.4 204.591
  -3  -9 -10 4733.75 116.660
   3   9  10 4544.81 133.278
  -3  -9 -11 1385.93 58.2522
   3   9  11 1491.29 69.7576
  -3 -10  13 42.5551 38.4860
   3  10 -13 36.4984 38.0863
   3  10 -13 40.0378 58.8743
  -3 -10  12 581.519 71.2712
   3  10 -12 305.432 97.0455
   3  10 -12 430.092 90.9377
  -3 -10  11 2045.05 115.914
   3  10 -11 1596.69 151.140
   3  10 -11 1794.93 142.672
  -3 -10  10 2959.44 147.692
   3  10 -10 2266.12 190.414
  -3 -10  10 3337.86 103.352
   3  10 -10 2311.56 163.800
   3  10  -9 13916.8 419.122
  -3 -10   9 17181.9 247.624
  -3 -10   9 14204.7 332.064
   3  10  -9 16603.2 277.600
   3  10  -8 1361.62 191.893
  -3 -10   8 1268.77 132.076
   3  10  -8 1247.91 96.0280
  -3 -10   8 1202.21 82.2531
   3  10  -7 1383.12 119.655
   3  10  -7 1341.67 90.8480
  -3 -10   7 1124.94 82.4892
   3  10  -7 1274.40 99.3161
   3  10  -6 12996.2 274.914
   3  10  -6 12450.6 259.722
  -3 -10   6 12760.7 248.598
   3  10  -6 11697.4 388.602
  -3 -10   6 11775.9 308.641
   3  10  -6 11707.9 296.043
   3  10  -5 12158.7 263.615
   3  10  -5 12644.2 272.205
   3  10  -4 1059.71 102.211
  -3 -10   4 989.393 89.0159
   3  10  -4 1084.43 100.846
  -3 -10   4 1248.92 122.951
   3  10  -4 1189.65 115.906
   3  10  -3 5413.46 190.050
  -3 -10   3 6866.66 196.128
   3  10  -3 6491.85 203.235
  -3 -10   3 5795.82 214.957
   3  10  -3 5644.24 269.952
   3  10  -3 6306.91 224.378
   3  10  -2 8543.49 252.394
   3  10  -2 7274.43 222.628
  -3 -10   2 8607.87 221.982
   3  10  -2 8099.01 299.268
  -3 -10   2 7440.08 229.952
  -3 -10   1 193.447 66.6991
   3  10  -1 215.206 122.406
   3  10  -1 239.478 70.9765
   3  10  -1 219.091 77.2096
  -3 -10   0 4417.80 171.356
   3  10   0 3629.31 164.899
   3  10   0 3853.05 156.343
   3  10   0 4149.57 178.634
   3  10   0 4381.75 230.266
   3  10   1 11448.4 271.132
   3  10   1 11297.4 251.634
   3  10   1 11658.2 286.269
  -3 -10  -2 2027.27 129.316
   3  10   2 1884.30 124.007
   3  10   2 1825.13 109.109
   3  10   2 1816.85 126.820
   3  10   3 1791.27 114.944
   3  10   3 1788.63 106.848
   3  10   3 1652.22 127.786
   3  10   4 754.384 82.1779
   3  10   4 700.094 71.2523
   3  10   4 615.988 95.2006
   3  10   5 15748.3 259.361
   3  10   5 16708.1 278.274
   3  10   5 15905.4 311.243
   3  10   6 13351.8 229.474
   3  10   6 13368.5 220.054
   3  10   6 13756.3 283.493
  -3 -10  -7 12091.5 224.499
   3  10   7 10141.4 233.163
  -3 -10  -8 685.012 63.4511
   3  10   8 718.363 76.2444
  -3 -10  -9 23129.7 256.286
   3  10   9 17715.5 246.597
  -3 -10 -10 1429.61 56.2608
  -3 -11  12 3705.67 104.992
   3  11 -12 2814.21 119.997
  -3 -11  11 46.4929 47.4691
   3  11 -11 51.6282 76.8308
   3  11 -11 59.4738 69.5260
  -3 -11  10 1016.50 90.0283
   3  11 -10 788.473 106.120
   3  11 -10 686.557 119.391
   3  11  -9 1336.35 166.895
  -3 -11   9 1529.69 72.8012
   3  11  -9 1460.60 80.8342
  -3 -11   8 3585.67 117.676
   3  11  -8 3211.24 218.713
   3  11  -8 3609.73 135.203
   3  11  -7 692.492 67.7315
  -3 -11   7 928.114 72.2889
   3  11  -7 852.626 82.2770
   3  11  -7 357.147 157.463
  -3 -11   7 497.261 95.2632
   3  11  -6 1766.51 104.343
   3  11  -6 1952.14 115.268
   3  11  -6 1636.44 194.631
  -3 -11   6 1649.14 127.706
   3  11  -5 540.777 77.8886
  -3 -11   5 403.417 62.7969
   3  11  -5 491.522 78.3425
  -3 -11   5 629.899 99.6727
   3  11  -5 543.907 86.9841
   3  11  -4 31221.6 419.377
  -3 -11   4 31375.9 453.926
   3  11  -4 31118.3 446.160
   3  11  -3 119.482 71.8934
  -3 -11   3 377.466 72.8260
   3  11  -3 188.584 72.4491
   3  11  -3 80.8105 134.597
   3  11  -3 152.969 69.4628
  -3 -11   3 130.368 72.2792
   3  11  -2 1887.90 126.581
  -3 -11   2 2086.85 116.992
   3  11  -2 2025.51 188.761
   3  11  -2 2146.16 138.122
   3  11  -1 5591.58 183.494
   3  11  -1 5826.09 204.271
  -3 -11   0 6781.41 198.733
   3  11   0 5939.76 197.119
   3  11   0 6103.40 190.237
   3  11   0 5655.93 246.416
   3  11   0 7041.74 227.056
   3  11   1-3.50544 107.214
   3  11   1 102.140 69.0960
  -3 -11  -1 165.590 65.1235
   3  11   1 167.770 63.2561
   3  11   1 53.3424 68.4302
   3  11   2 2137.90 168.286
  -3 -11  -2 2537.97 127.613
   3  11   2 2274.92 126.149
   3  11   2 2033.27 112.071
   3  11   2 2369.66 137.809
   3  11   3 2452.22 123.886
   3  11   3 2549.68 117.537
   3  11   3 2295.15 131.273
   3  11   4 27473.3 350.309
   3  11   4 26297.9 374.666
  -3 -11  -5 2997.03 121.949
   3  11   5 3219.65 118.274
   3  11   5 3052.91 135.404
   3  11   5 3067.14 109.019
  -3 -11  -6 18271.2 263.443
   3  11   6 16907.7 272.957
   3  11   7 891.457 81.8612
   3  11   7 1494.84 86.4699
  -3 -11  -8 760.527 49.7399
   3  11   8 731.029 57.7884
  -3 -11  -9 62.9348 18.9125
  -3 -12  11 44.9282 30.6538
   3  12 -10 1731.37 115.251
   3  12 -10 2428.96 116.348
   3  12  -9 3761.54 181.878
   3  12  -9 3813.89 151.628
  -3 -12   8 1118.04 62.0058
   3  12  -8 863.938 63.3768
   3  12  -7 10831.8 327.417
   3  12  -7 14266.8 244.445
  -3 -12   7 10932.7 244.548
  -3 -12   7 14823.8 218.056
  -3 -12   6 5706.02 145.652
   3  12  -6 3467.22 217.692
   3  12  -6 5277.46 158.855
   3  12  -6 4485.62 138.452
  -3 -12   6 3621.05 154.057
   3  12  -5 757.274 150.293
  -3 -12   5 745.794 88.8813
   3  12  -5 734.052 73.6976
  -3 -12   5 743.014 67.4467
   3  12  -5 824.259 81.5542
  -3 -12   4 40.5351 44.5035
   3  12  -4 41.2536 56.7938
  -3 -12   4-48.3104 58.4381
   3  12  -4-26.8074 56.9985
   3  12  -3 2524.28 126.336
  -3 -12   3 2842.93 121.282
   3  12  -3 2584.34 124.279
   3  12  -3 2348.03 125.172
   3  12  -2 6618.65 194.800
   3  12  -2 6561.60 199.469
   3  12  -1 527.077 81.8143
  -3 -12   1 476.030 70.9194
   3  12  -1 773.558 136.220
   3  12  -1 455.978 74.4460
   3  12  -1 693.939 86.3498
   3  12   0 69.9738 61.3888
   3  12   0 70.1780 64.7237
   3  12   0 107.008 57.1080
   3  12   0 79.2235 104.992
  -3 -12   0 115.678 54.4309
   3  12   1 8741.42 212.922
   3  12   1 9097.63 204.310
   3  12   1 8831.88 223.230
   3  12   2 327.048 56.6622
  -3 -12  -2 270.174 56.2882
   3  12   2 346.939 63.6848
   3  12   2 454.726 104.917
   3  12   2 409.031 72.6054
   3  12   3 2554.23 110.522
   3  12   3 2389.78 102.549
   3  12   3 2635.26 120.694
   3  12   4 2256.00 97.4860
   3  12   4 2207.28 104.399
   3  12   5 3230.91 98.3423
   3  12   5 3412.63 95.5012
   3  12   5 3416.74 119.140
  -3 -12  -6 192.676 34.8571
   3  12   6 226.871 56.9425
  -3 -12  -7 1896.79 63.0047
   3  12   7 1382.91 63.3833
   3  13  -8 792.934 93.5397
   3  13  -7 203.529 93.8646
  -3 -13   7 168.406 28.7499
   3  13  -7 188.913 33.9566
  -3 -13   6 4594.85 110.810
   3  13  -6 3758.02 115.540
   3  13  -5 868.342 63.9025
   3  13  -5 824.341 131.434
   3  13  -5 1061.70 71.1844
  -3 -13   5 1117.40 63.3154
   3  13  -4 5355.91 148.560
  -3 -13   4 5396.12 131.229
  -3 -13   3 162.105 41.3090
   3  13  -3 171.190 53.2078
   3  13  -3 141.349 51.1844
   3  13  -2 89.6324 51.5886
   3  13  -2 38.8460 101.886
  -3 -13   2 108.112 41.3496
   3  13  -2 76.8015 45.8028
   3  13  -1 3471.61 126.657
  -3 -13   1 4110.52 125.852
  -3 -13   0 1847.44 89.6027
   3  13   0 1505.65 130.612
   3  13   0 1515.36 84.0218
   3  13   0 1499.80 86.1367
   3  13   1 883.773 105.778
   3  13   1 1102.52 78.5109
  -3 -13  -1 1464.20 78.1423
   3  13   1 1312.62 76.7821
   3  13   1 1071.56 75.1976
   3  13   2 164.804 78.0705
   3  13   2 292.741 49.9136
   3  13   2 329.282 45.6960
   3  13   2 294.600 51.8372
   3  13   3 1385.66 70.4425
   3  13   3 1443.17 66.7459
   3  13   4 162.784 31.8989
   3  13   4 188.821 58.7745
  -3 -13  -5 1517.20 56.6913
   3  14  -5 19.2701 64.4317
   3  14  -4 1197.14 105.038
   3  14  -4 2158.48 77.8095
   3  14  -3 2002.75 77.1948
   3  14  -3 2128.55 79.6695
   3  14  -2 1479.69 70.8499
   3  14  -2 1645.84 72.2651
   3  14  -1 1922.08 78.5804
  -3 -14   1 2573.58 78.2587
  -3 -14   0 168.525 28.7406
   3  14   0 128.379 32.4180
   3  14   1 3411.55 90.8885
   3  14   1 3231.50 90.5930
   3  14   2 14.9832 18.7735
   3  14   2 8.16451 21.4132
  -4  16   3 37.8794 24.2805
  -4  16   2 24.9650 27.7106
   4 -16  -2 32.4508 40.9413
  -4  16   1 2537.70 84.5658
   4 -16  -1 3300.36 115.892
  -4  16   0 927.671 54.2583
   4 -16   1 539.059 62.2269
   4 -16   2 1773.47 90.6591
  -4  15   6 60.7048 27.0052
   4 -15  -6 126.535 41.5195
  -4  15   5 2485.79 88.7750
  -4  15   5 2250.38 102.699
  -4  15   4 9557.78 167.959
   4 -15  -4 9158.89 206.753
  -4  15   3 293.426 57.6299
  -4  15   3 348.758 44.6852
   4 -15  -3 256.779 71.0703
  -4  15   2 993.885 65.0219
   4 -15  -2 1044.77 97.4029
  -4  15   1 584.634 72.1055
  -4  15   1 435.394 50.1080
  -4  15   0-10.6181 49.6425
  -4  15   0 24.4105 28.8268
  -4  15  -1 175.294 53.8576
   4 -15   1 200.629 35.7464
   4 -15   1 214.798 81.2970
  -4  15  -2 221.626 47.4168
   4 -15   2 421.226 44.2835
   4 -15   2 265.789 78.7066
  -4  15  -3 132.015 36.2569
   4 -15   3 231.923 37.8358
   4 -15   3 184.472 71.3979
   4 -15   4 5199.12 118.867
   4 -15   4 3699.71 145.934
   4 -15   5 305.276 37.4209
   4 -15   6 222.516 50.9725
   4 -15   6 357.070 34.3989
  -4  14   6 140.084 48.1963
   4 -14  -6 304.497 71.3910
  -4  14   5 7785.29 181.601
   4 -14  -5 7381.72 213.642
  -4  14   4 3928.37 148.441
   4 -14  -4 4435.24 178.038
  -4  14   3 2949.77 139.676
  -4  14   3 3049.42 126.208
   4 -14  -3 2944.38 157.239
  -4  14   2 699.315 98.6416
  -4  14   2 1681.53 98.1569
  -4  14   1 721.671 93.5062
   4 -14  -1 930.667 63.8149
  -4  14   1 777.995 72.3829
   4 -14   0 58.1929 41.0666
  -4  14   0 71.2114 74.0983
   4 -14   0 91.1491 39.8978
  -4  14   0 53.1359 40.4368
   4 -14   0 40.0790 88.1063
   4 -14   1 15811.5 237.764
  -4  14  -1 14876.0 285.961
   4 -14   1 16969.6 255.669
  -4  14  -1 13361.7 227.374
   4 -14   1 13136.0 322.053
   4 -14   2 3212.83 114.795
  -4  14  -2 2340.09 123.445
   4 -14   2 3582.08 125.398
   4 -14   2 1936.01 144.971
   4 -14   3 10611.0 199.917
  -4  14  -3 7411.65 185.728
   4 -14   3 11552.0 211.576
   4 -14   3 7937.01 237.600
   4 -14   4 95.9718 44.1938
   4 -14   4 116.429 86.4640
   4 -14   4 96.0154 43.4571
   4 -14   5 369.900 53.6867
   4 -14   5 385.636 51.6730
   4 -14   5 274.718 82.7098
   4 -14   6 8302.42 165.116
   4 -14   6 9149.92 175.244
   4 -14   7 1280.46 70.0500
   4 -14   7 1126.69 89.5536
   4 -14   8 63.3209 28.2316
   4 -14   8 4.55705 39.4897
   4 -13 -10 4839.37 120.253
  -4  13  10 4251.38 98.5765
  -4  13   9 12386.0 192.309
   4 -13  -9 12229.2 222.869
   4 -13  -8 2251.63 108.212
   4 -13  -8 2036.17 115.630
  -4  13   8 2172.30 99.3041
   4 -13  -7 1394.50 95.7015
  -4  13   7 1083.74 81.4976
   4 -13  -6 2192.70 120.679
  -4  13   6 1891.14 109.077
   4 -13  -6 2112.30 140.630
   4 -13  -5 3653.65 150.740
   4 -13  -5 3830.35 183.315
  -4  13   5 3967.19 155.038
   4 -13  -4 11481.8 260.719
  -4  13   4 11397.0 258.955
   4 -13  -4 10731.5 295.584
   4 -13  -3 459.604 56.9761
  -4  13   3 457.231 77.3367
   4 -13  -2 22314.8 305.198
  -4  13   2 21619.2 346.728
   4 -13  -1 2747.43 119.665
   4 -13  -1 2951.55 115.555
  -4  13   1 2698.95 129.442
   4 -13  -1 2585.70 173.727
   4 -13   0 16492.5 276.625
   4 -13   0 17342.3 273.871
   4 -13   1 4638.83 154.862
   4 -13   1 3736.28 198.883
   4 -13   1 4888.76 155.551
  -4  13  -1 3856.80 138.067
   4 -13   2 2077.04 114.035
   4 -13   2 2059.49 107.852
   4 -13   3 315.116 66.5021
  -4  13  -3 240.990 73.0770
   4 -13   3 302.287 60.0762
   4 -13   3 178.224 98.3288
   4 -13   4 5652.47 168.510
  -4  13  -4 4058.32 146.837
   4 -13   4 5415.24 162.432
   4 -13   4 4366.32 200.225
   4 -13   5 900.031 81.4936
   4 -13   5 908.330 120.678
   4 -13   5 844.627 76.1174
   4 -13   6 1300.92 93.8968
   4 -13   6 1239.05 84.1421
   4 -13   6 1106.17 118.645
   4 -13   7 72.2399 55.9230
   4 -13   7 32.2163 44.4173
   4 -13   7 114.281 79.1066
   4 -13   8 24414.1 291.592
   4 -13   8 23984.1 278.936
   4 -13   9 21.2142 31.9482
   4 -13  10 9.70983 23.7655
   4 -12 -11 377.845 51.6213
   4 -12 -11 452.960 53.2707
   4 -12 -10 999.069 77.9923
  -4  12  10 927.347 65.3968
   4 -12  -9 301.316 64.9686
  -4  12   9 311.195 60.2288
   4 -12  -9 363.691 78.3542
   4 -12  -8 5452.90 182.966
   4 -12  -8 5025.82 191.817
   4 -12  -7 59.0591 62.0773
   4 -12  -7 86.9136 85.6673
   4 -12  -6 992.620 100.253
   4 -12  -6 1212.10 131.770
   4 -12  -5 19141.9 352.811
   4 -12  -5 19160.1 405.503
   4 -12  -5 20277.7 287.381
   4 -12  -4 17679.1 338.519
   4 -12  -4 18062.2 284.677
   4 -12  -3 6081.30 202.775
   4 -12  -3 6863.69 184.170
   4 -12  -2 278.098 71.6444
  -4  12   2 238.824 77.4998
   4 -12  -2 176.295 46.5198
   4 -12  -2 341.052 111.872
   4 -12  -2 221.204 57.4143
   4 -12  -1 18381.3 285.533
   4 -12  -1 17631.7 298.260
   4 -12   0 9053.55 221.335
  -4  12   0 8667.59 222.621
   4 -12   1 7463.15 207.067
   4 -12   1 6558.51 251.971
  -4  12  -1 6914.49 192.658
   4 -12   1 7145.14 189.292
   4 -12   2 5366.21 177.436
   4 -12   2 4935.58 162.607
   4 -12   2 4774.08 219.108
   4 -12   3 5012.17 167.761
   4 -12   3 5085.53 226.179
   4 -12   4 34314.8 438.536
   4 -12   4 34155.3 413.169
   4 -12   5 25.3221 64.1600
   4 -12   5 24.3778 51.3879
   4 -12   5 49.1640 92.1917
   4 -12   6 4514.77 162.276
   4 -12   6 4175.47 149.737
   4 -12   7 1527.34 110.164
   4 -12   7 1435.68 96.4108
   4 -12   7 1407.14 128.742
   4 -12   8 1037.96 95.3278
   4 -12   8 1128.97 81.3260
   4 -12   8 882.162 98.4107
   4 -12   9 1753.65 100.667
   4 -12   9 1682.44 89.6323
   4 -12  10 6764.95 152.196
   4 -11 -13 134.380 32.0650
   4 -11 -12 58.8252 42.3030
  -4  11  12 33.3492 25.3396
   4 -11 -12 8.67999 39.8292
   4 -11 -11 199.898 59.8648
  -4  11  11 186.946 44.2120
   4 -11 -11 166.256 58.2172
   4 -11 -10 1266.74 100.970
   4 -11 -10 1054.29 102.355
   4 -11  -9 9189.64 239.488
   4 -11  -9 8637.50 248.150
   4 -11  -8 10216.2 263.675
   4 -11  -8 9480.97 277.987
   4 -11  -7 1950.45 136.841
   4 -11  -7 2174.56 163.762
   4 -11  -7 2018.61 98.2231
   4 -11  -6 51.7786 45.0612
   4 -11  -6 67.9630 92.9107
   4 -11  -6 43.5695 73.0217
   4 -11  -5 16006.6 334.637
   4 -11  -5 16097.0 275.625
   4 -11  -4 313.816 79.3863
   4 -11  -4 375.968 63.3565
   4 -11  -3 966.840 98.2234
   4 -11  -3 991.911 86.2583
   4 -11  -2 5767.85 160.498
   4 -11  -2 5473.45 232.005
   4 -11  -2 5694.13 179.416
   4 -11  -1 9106.12 235.649
   4 -11  -1 8669.30 281.656
   4 -11  -1 9355.52 226.112
   4 -11   0 26666.6 348.665
  -4  11   0 28691.8 403.955
   4 -11   0 25607.5 467.581
   4 -11   0 28861.3 390.241
   4 -11   1 3933.37 141.987
   4 -11   1 4252.18 204.687
  -4  11  -1 4515.92 159.744
   4 -11   1 4447.43 162.347
   4 -11   2 4798.26 157.910
   4 -11   2 4183.85 203.984
   4 -11   3 108.592 70.8822
   4 -11   3 149.732 56.3649
   4 -11   3 274.539 98.6974
   4 -11   4 579.911 88.7375
   4 -11   4 445.528 70.5142
   4 -11   4 446.384 111.771
   4 -11   5 9458.18 241.581
   4 -11   5 9924.89 228.472
   4 -11   6 1.49022 69.8122
   4 -11   6 16.7692 55.6607
   4 -11   6 31.9700 88.1063
   4 -11   7 4498.57 173.190
   4 -11   7 4799.94 164.248
   4 -11   8 12820.6 265.534
   4 -11   8 12358.5 247.005
   4 -11   9 1272.74 103.425
   4 -11   9 1339.65 89.7836
   4 -11   9 1290.74 106.825
   4 -11  10 557.738 66.6243
   4 -11  11 1419.87 76.2894
   4 -10 -13 149.753 48.3511
  -4  10  13 108.978 32.6389
   4 -10 -12 13861.5 259.588
  -4  10  12 13847.3 218.327
   4 -10 -11 5311.42 185.335
   4 -10 -11 4814.43 180.776
  -4  10  11 5136.77 155.125
   4 -10 -10 10842.6 288.940
   4 -10 -10 10908.7 272.705
  -4  10  10 10887.8 234.074
   4 -10  -9 905.012 111.804
  -4  10   9 1013.45 87.6667
   4 -10  -9 909.556 72.4564
   4 -10  -9 921.058 127.102
   4 -10  -8 2492.77 153.252
   4 -10  -8 2942.23 188.134
  -4  10   8 2585.32 126.172
   4 -10  -7 2302.66 147.880
   4 -10  -7 2221.18 163.321
   4 -10  -7 2258.78 111.733
   4 -10  -6 3982.81 181.984
   4 -10  -6 3747.72 202.553
   4 -10  -6 3849.65 144.165
   4 -10  -5 1410.92 121.317
   4 -10  -5 1520.56 98.5472
   4 -10  -4 21574.9 376.900
   4 -10  -4 24211.8 347.124
   4 -10  -3 19030.9 344.276
   4 -10  -3 20455.2 319.352
   4 -10  -2 327.347 68.9356
   4 -10  -2 556.413 58.0985
   4 -10  -2 191.297 92.5959
   4 -10  -2 456.556 69.7102
   4 -10  -1 27199.3 384.017
   4 -10  -1 27060.6 334.760
   4 -10   0 191.047 47.7613
   4 -10   0 229.801 61.4307
   4 -10   1 103.764 61.9419
   4 -10   1 140.961 46.5480
  -4  10  -1 180.266 54.9960
   4 -10   1 236.757 96.7169
   4 -10   2 42941.8 438.570
   4 -10   2 42048.7 553.144
   4 -10   3 397.461 78.3709
   4 -10   3 599.176 105.885
   4 -10   3 365.959 63.1891
   4 -10   4 13011.4 255.892
   4 -10   4 13400.2 329.905
   4 -10   5 3517.57 157.531
   4 -10   5 3432.36 139.776
   4 -10   5 3510.25 178.929
   4 -10   6 1266.43 110.455
   4 -10   6 1282.09 95.5052
   4 -10   7 13671.4 292.116
   4 -10   7 12755.9 313.930
   4 -10   8 7205.35 231.909
   4 -10   8 6828.70 196.003
   4 -10   9 7838.53 198.760
   4 -10   9 5771.79 198.304
   4 -10  10 1544.33 110.778
   4 -10  10 1933.56 105.348
   4 -10  11 65.0546 50.7575
  -4   9  14 6.01546 31.5434
   4  -9 -13 6892.99 185.325
  -4   9  13 6493.74 159.427
   4  -9 -12 364.848 81.2283
   4  -9 -12 340.838 88.4076
  -4   9  12 325.289 63.9766
   4  -9 -11 847.605 108.152
  -4   9  11 559.836 81.4033
   4  -9 -11 979.390 70.9218
   4  -9 -11 466.080 105.746
   4  -9 -10 88.1579 88.7404
   4  -9 -10 153.936 101.878
  -4   9  10 111.887 66.8556
   4  -9 -10 110.619 48.6278
   4  -9  -9 22962.5 429.281
   4  -9  -9 23757.9 340.651
   4  -9  -9 22947.0 449.852
  -4   9   9 22091.5 367.468
   4  -9  -8 71.0249 83.7578
   4  -9  -8 150.704 113.285
  -4   9   8 126.360 63.9637
   4  -9  -8 45.3408 50.8816
   4  -9  -7 841.698 129.399
   4  -9  -7 599.915 100.569
  -4   9   7 736.092 85.1447
   4  -9  -6 3686.04 175.336
   4  -9  -6 3710.83 146.527
   4  -9  -5 159462. 1031.51
   4  -9  -5 155761. 877.686
   4  -9  -4 29566.5 432.526
   4  -9  -4 29368.5 387.403
   4  -9  -4 28906.8 471.090
   4  -9  -4 29354.4 374.584
   4  -9  -3 6968.46 208.224
   4  -9  -3 5892.29 219.290
   4  -9  -3 7862.39 197.605
   4  -9  -3 8926.93 207.732
   4  -9  -2 6890.96 197.655
   4  -9  -2 7242.11 189.483
   4  -9  -2 6755.41 226.240
   4  -9  -2 6648.02 182.694
   4  -9  -1 2084.00 108.841
   4  -9  -1 1936.21 89.5797
   4  -9  -1 1902.91 132.271
   4  -9  -1 2022.38 104.999
   4  -9   0 306.134 47.0885
  -4   9   0 347.643 52.3967
   4  -9   0 361.848 65.7551
   4  -9   1 3774.86 125.165
   4  -9   1 3616.55 168.947
   4  -9   1 4004.84 147.598
   4  -9   2 14063.1 239.933
   4  -9   2 15229.0 273.287
   4  -9   3 120527. 890.638
   4  -9   3 124045. 733.745
   4  -9   4 3402.87 145.594
   4  -9   4 3375.22 132.437
   4  -9   5 4371.97 169.049
   4  -9   5 4432.97 187.393
   4  -9   6 3047.20 133.794
   4  -9   6 2193.03 144.198
   4  -9   7 10225.7 237.690
   4  -9   7 11693.9 295.482
   4  -9   8 17438.2 325.831
   4  -9   8 16889.8 337.352
   4  -9   9 6066.92 198.738
   4  -9   9 6207.57 184.269
   4  -9  10 7799.06 210.875
   4  -9  10 8322.80 209.853
   4  -9  11 766.065 79.6753
   4  -9  13 799.328 62.4713
   4  -8 -15 222.889 44.1614
   4  -8 -15 145.227 35.4742
   4  -8 -14 705.324 78.8700
  -4   8  14 710.759 67.8211
   4  -8 -13 537.286 91.9025
  -4   8  13 557.478 74.4162
   4  -8 -13 497.165 49.9416
   4  -8 -12 434.685 94.9829
  -4   8  12 490.213 44.4430
   4  -8 -12 364.490 99.7584
  -4   8  12 533.213 85.6059
   4  -8 -12 469.979 58.4294
   4  -8 -11 7470.93 252.405
  -4   8  11 7296.78 222.186
   4  -8 -11 7690.99 194.503
   4  -8 -10 17140.8 376.334
   4  -8 -10 17368.0 389.681
  -4   8  10 16587.2 332.694
   4  -8 -10 17328.3 301.915
   4  -8  -9 22466.7 425.773
   4  -8  -9 21741.1 447.417
  -4   8   9 22797.9 378.384
   4  -8  -8 85707.0 803.144
   4  -8  -8 87426.9 859.841
  -4   8   8 84835.3 703.721
   4  -8  -7 24491.2 427.762
   4  -8  -7 25499.2 366.461
   4  -8  -6 4310.46 183.185
  -4   8   6 3441.20 142.424
   4  -8  -5 595.983 89.1696
   4  -8  -5 567.299 58.9539
   4  -8  -5 517.617 106.559
   4  -8  -5 338.957 93.5863
   4  -8  -5 589.019 76.2546
   4  -8  -4 121873. 842.355
   4  -8  -4 119819. 842.235
   4  -8  -4 121171. 744.954
   4  -8  -3 51848.7 598.902
   4  -8  -3 53118.9 534.441
   4  -8  -3 63371.5 513.590
   4  -8  -3 60257.3 599.626
   4  -8  -3 52313.3 490.077
   4  -8  -2 19631.5 307.971
   4  -8  -2 18937.3 344.663
   4  -8  -2 18536.7 284.955
   4  -8  -1 18766.0 333.999
   4  -8  -1 18380.8 284.001
   4  -8   0 137595. 875.524
   4  -8   0 138691. 891.001
   4  -8   1 3563.01 155.188
   4  -8   1 4256.89 168.765
   4  -8   1 4015.33 118.311
  -4   8  -1 5049.41 150.709
   4  -8   1 4694.47 148.040
   4  -8   2 1841.76 86.9606
   4  -8   2 2055.82 105.910
  -4   8  -2 1758.88 96.3437
   4  -8   3 6283.10 198.733
   4  -8   3 7104.15 170.301
   4  -8   4 25319.2 321.857
   4  -8   4 26603.2 401.203
   4  -8   5 130.488 51.4825
   4  -8   5 357.753 81.8011
   4  -8   6 15211.6 286.321
   4  -8   6 14463.8 303.672
   4  -8   7 56083.8 535.322
   4  -8   7 54617.5 592.695
   4  -8   7 54674.0 516.161
   4  -8   8 27962.8 393.116
   4  -8   8 26617.8 371.553
   4  -8   8 27165.6 410.754
   4  -8   9 1989.36 128.930
   4  -8   9 2073.85 115.827
   4  -8  10 8098.71 215.362
   4  -8  10 9013.80 219.614
   4  -8  13 1498.16 84.3317
   4  -8  14 2292.47 79.3762
   4  -7 -16 5.85020 24.8410
  -4   7  16 0.91418 25.7918
   4  -7 -15 1458.31 91.1786
  -4   7  15 1274.72 49.8732
  -4   7  15 1283.13 80.3316
   4  -7 -14 23.1736 67.1090
  -4   7  14 6.10846 24.4191
  -4   7  14-11.4161 63.3278
   4  -7 -14 3.61038 31.6532
   4  -7 -13 13426.0 311.303
  -4   7  13 14487.5 288.566
  -4   7  12 980.209 67.7460
   4  -7 -12 566.724 111.753
   4  -7 -12 481.004 109.612
   4  -7 -12 821.931 78.7774
  -4   7  12 542.511 94.5334
  -4   7  11 5908.31 153.740
   4  -7 -11 8103.32 269.561
   4  -7 -11 10166.2 359.608
   4  -7 -11 9228.47 301.122
   4  -7 -11 6672.57 193.770
  -4   7  11 8870.12 255.477
   4  -7 -10 17025.8 379.853
   4  -7 -10 17645.7 459.620
   4  -7 -10 18822.4 411.899
   4  -7 -10 17437.0 313.774
  -4   7  10 18794.2 357.807
   4  -7  -9 16783.4 364.644
   4  -7  -9 20339.2 480.396
   4  -7  -9 19037.2 411.978
   4  -7  -9 15587.6 296.140
  -4   7   9 17725.0 344.736
  -4   7   9 13550.0 220.095
   4  -7  -8 27079.8 447.653
   4  -7  -8 23727.5 445.352
   4  -7  -8 23795.9 507.821
  -4   7   8 26343.1 400.412
   4  -7  -8 28921.4 391.250
  -4   7   8 31473.0 327.276
   4  -7  -7 8785.15 308.232
   4  -7  -7 7691.26 239.222
   4  -7  -7 7580.31 196.127
  -4   7   7 8159.29 219.922
   4  -7  -7 7763.51 220.394
   4  -7  -7 7055.49 195.868
   4  -7  -6 14534.8 310.448
   4  -7  -6 15467.4 299.346
   4  -7  -6 14713.6 265.575
  -4   7   6 15201.6 279.915
   4  -7  -5 296224. 1312.01
   4  -7  -5 292016. 1153.74
   4  -7  -4 117.945 56.6615
   4  -7  -4 47.2063 34.5000
   4  -7  -4 115.582 69.6656
   4  -7  -4 222.877 74.6609
   4  -7  -4 56.8448 46.5540
   4  -7  -3 43402.8 459.392
   4  -7  -3 38484.1 365.063
   4  -7  -3 44141.8 486.802
   4  -7  -3 43239.6 514.912
   4  -7  -3 37568.1 396.722
   4  -7  -2 9381.28 201.568
   4  -7  -2 9276.62 238.120
   4  -7  -2 9068.12 192.960
   4  -7  -1 42584.2 472.065
   4  -7  -1 43193.0 393.650
   4  -7   0 9331.17 223.748
   4  -7   0 9033.60 218.279
   4  -7   0 9543.66 190.292
   4  -7   1 15566.5 208.415
   4  -7   1 16139.6 288.314
   4  -7   1 16577.7 287.581
   4  -7   2 6311.46 182.225
   4  -7   2 5975.60 181.938
   4  -7   3 47090.8 475.951
   4  -7   3 46782.5 397.709
   4  -7   4 19512.5 286.564
   4  -7   4 18477.7 259.949
   4  -7   4 18893.3 316.393
   4  -7   5 7440.60 186.770
   4  -7   5 6962.08 168.003
   4  -7   6 1640.05 104.870
   4  -7   6 1616.16 90.8358
   4  -7   6 1569.12 108.629
   4  -7   7 21130.7 323.288
   4  -7   7 21733.3 317.096
   4  -7   7 21757.4 357.471
   4  -7   8 23278.3 347.935
   4  -7   8 23082.9 328.412
   4  -7   9 250.980 79.0216
   4  -7   9 225.979 67.0268
   4  -7  10 1912.12 121.437
   4  -7  10 1921.88 116.599
   4  -7  13 14684.6 241.634
   4  -7  14 4480.25 117.471
  -4   6  16 9976.27 126.167
  -4   6  16 9984.07 176.712
   4  -6 -15 317.305 71.6657
  -4   6  15 413.436 38.9003
   4  -6 -15 274.534 68.6848
   4  -6 -15 349.495 42.5128
  -4   6  15 269.957 65.2894
   4  -6 -14 5552.61 200.842
  -4   6  14 5783.56 138.191
   4  -6 -14 5921.44 205.762
   4  -6 -14 5548.79 150.535
  -4   6  14 6237.05 195.425
   4  -6 -13 12720.3 248.662
  -4   6  13 12298.9 291.401
   4  -6 -12 222.998 110.016
   4  -6 -12 435.253 72.8285
  -4   6  12 289.877 95.7379
   4  -6 -11 18897.1 399.078
   4  -6 -11 17671.2 399.723
  -4   6  11 18981.0 369.355
   4  -6 -11 20713.7 344.307
   4  -6 -11 17667.5 457.879
  -4   6  11 21026.3 296.122
   4  -6 -10 6001.95 236.694
   4  -6 -10 6909.85 258.142
   4  -6 -10 7903.68 315.702
  -4   6  10 6957.71 228.137
  -4   6  10 4944.08 144.411
   4  -6 -10 6318.11 195.282
   4  -6  -9 275.259 92.7643
  -4   6   9 452.904 96.9628
   4  -6  -9 293.933 131.502
   4  -6  -9 271.184 108.306
   4  -6  -9 294.692 64.0099
  -4   6   9 310.482 46.2515
   4  -6  -8 114080. 882.444
   4  -6  -8 113993. 1030.94
  -4   6   8 112683. 803.071
  -4   6   8 113238. 612.284
   4  -6  -7 21382.6 374.395
   4  -6  -7 20371.4 333.794
   4  -6  -7 23138.4 323.550
   4  -6  -7 23470.1 458.659
  -4   6   7 20031.7 329.194
  -4   6   7 21030.1 251.909
   4  -6  -7 20639.3 321.093
  -4   6   7 22023.9 341.055
   4  -6  -6 49074.4 534.033
   4  -6  -6 42540.3 408.783
   4  -6  -6 48194.7 501.115
  -4   6   6 49952.7 462.961
   4  -6  -6 53868.5 597.203
  -4   6   6 52745.9 497.849
   4  -6  -6 44820.5 452.369
   4  -6  -5 41133.5 466.265
   4  -6  -5 39203.3 551.008
  -4   6   5 38970.8 367.364
   4  -6  -5 40630.3 503.148
  -4   6   5 40721.8 409.842
   4  -6  -5 41980.3 421.035
   4  -6  -5 40854.2 457.304
   4  -6  -4 6005.12 175.253
   4  -6  -4 4407.87 132.488
  -4   6   4 6548.62 132.676
   4  -6  -4 5675.32 175.072
   4  -6  -4 8414.50 245.190
   4  -6  -4 4331.49 136.642
   4  -6  -4 7179.11 210.649
   4  -6  -3 2171.65 101.774
  -4   6   3 1885.72 69.3262
   4  -6  -3 2223.45 122.001
   4  -6  -3 2560.88 121.927
   4  -6  -3 2287.33 99.3004
   4  -6  -3 2729.41 105.469
  -4   6   2 6907.63 104.935
   4  -6  -2 6840.96 191.069
   4  -6  -1 577.157 72.3211
  -4   6   1 517.718 26.9677
   4  -6   0 43449.3 441.131
   4  -6   0 40690.5 413.086
   4  -6   1 4337.19 147.591
   4  -6   1 4236.15 119.971
   4  -6   1 4587.27 140.620
   4  -6   2 58954.4 389.368
   4  -6   2 59829.3 516.752
   4  -6   2 66734.9 514.664
  -4   6  -2 69939.1 480.087
   4  -6   2 60969.1 455.452
   4  -6   3 20465.5 241.353
   4  -6   3 22350.5 298.466
  -4   6  -3 23092.8 281.094
   4  -6   3 21566.9 275.229
   4  -6   3 19344.4 293.253
   4  -6   4 194997. 834.882
   4  -6   4 195323. 793.415
   4  -6   5 7639.43 177.348
   4  -6   5 7225.03 160.902
   4  -6   6 54005.3 473.575
   4  -6   6 49891.4 441.138
   4  -6   7 2226.89 111.345
   4  -6   7 2332.08 106.139
   4  -6   8 66578.1 567.427
   4  -6   8 64144.4 549.809
   4  -6   9 12063.2 254.912
   4  -6   9 13006.0 257.123
   4  -6  10 693.128 90.1636
   4  -6  10 639.831 85.3092
   4  -6  13 226.282 61.0742
   4  -6  14 3761.89 114.680
  -4   6 -14 2037.49 93.2629
   4  -6  15 202.357 28.3789
   4  -5 -16 1053.03 81.1003
   4  -5 -16 847.781 74.6601
  -4   5  16 938.628 77.6152
   4  -5 -15 195.718 77.9814
   4  -5 -15 105.709 72.1513
   4  -5 -15 229.212 44.8110
  -4   5  15 148.243 68.8651
  -4   5  14 1334.90 78.0451
   4  -5 -14 1385.66 126.797
   4  -5 -14 1381.78 165.745
   4  -5 -14 1246.88 124.226
   4  -5 -14 1429.95 91.5918
  -4   5  14 1422.59 123.000
   4  -5 -13 1048.06 126.208
   4  -5 -13 1250.40 98.1191
  -4   5  13 1160.08 121.381
   4  -5 -12 140.426 106.642
   4  -5 -12 247.651 71.5956
  -4   5  12 141.423 95.8451
  -4   5  12 375.675 59.1913
   4  -5 -11 23251.9 443.377
   4  -5 -11 23429.0 533.537
   4  -5 -11 24457.6 382.139
  -4   5  11 23707.8 414.029
  -4   5  11 24368.1 323.644
   4  -5 -10 26655.7 478.469
   4  -5 -10 27863.0 467.915
   4  -5 -10 26974.1 550.245
   4  -5 -10 28135.0 406.612
  -4   5  10 25261.6 421.815
  -4   5  10 29851.7 343.714
   4  -5  -9 60156.4 656.844
   4  -5  -9 66825.8 817.720
  -4   5   9 63661.0 632.593
  -4   5   9 61523.2 665.596
   4  -5  -9 66240.1 604.124
  -4   5   9 56119.6 459.150
   4  -5  -8 5575.21 201.930
   4  -5  -8 7843.41 195.504
   4  -5  -8 4651.47 233.296
   4  -5  -8 6174.35 186.284
  -4   5   8 3999.58 158.280
  -4   5   8 6996.83 157.138
  -4   5   8 5353.91 186.138
   4  -5  -7 45382.4 527.437
   4  -5  -7 48688.1 444.362
   4  -5  -7 46037.4 629.539
   4  -5  -7 44199.1 548.983
   4  -5  -7 48600.7 490.770
  -4   5   7 44859.3 363.132
   4  -5  -7 47600.2 471.644
  -4   5   7 44467.9 478.614
   4  -5  -6 59.1071 51.7955
   4  -5  -6 147.957 36.9450
   4  -5  -6 33.5846 78.6765
  -4   5   6 213.823 49.1421
   4  -5  -6 129.845 55.4288
   4  -5  -6 23.1634 63.5525
  -4   5   6 16.4736 42.8033
  -4   5   6 285.895 39.6963
   4  -5  -6 90.2785 44.0286
   4  -5  -5 80227.0 626.244
   4  -5  -5 72879.2 497.896
   4  -5  -5 76889.3 588.414
  -4   5   5 75836.8 512.126
   4  -5  -5 79329.2 665.088
  -4   5   5 84588.1 578.637
   4  -5  -5 74117.4 539.444
   4  -5  -4 25860.1 278.568
  -4   5   4 27591.6 295.384
   4  -5  -4 28894.3 385.990
   4  -5  -4 24888.9 290.996
   4  -5  -4 26126.2 310.212
   4  -5  -4 28531.1 350.723
   4  -5  -3 28782.7 344.061
   4  -5  -3 28481.0 374.279
  -4   5   2 52252.7 284.160
  -4   5   2 52237.8 313.148
   4  -5  -1 22399.1 237.997
  -4   5   1 29976.0 214.618
  -4   5   1 29598.9 220.477
   4  -5  -1 24409.3 313.390
   4  -5  -1 23933.3 270.842
  -4   5   0 4371.50 84.4567
   4  -5   0 4132.54 114.951
   4  -5   1 127.106 34.8109
  -4   5  -1 822.290 39.4712
  -4   5  -1 917.180 45.2110
   4  -5   1 346.383 41.3984
  -4   5  -2 396.212 47.3589
   4  -5   2 718.751 60.2623
   4  -5   3 7169.09 137.858
   4  -5   3 7392.86 153.615
   4  -5   4 2229.68 90.6510
   4  -5   4 2161.54 82.4843
  -4   5  -4 2248.10 83.6577
   4  -5   5 46905.9 403.686
   4  -5   5 47921.6 392.451
   4  -5   6 36680.3 377.385
   4  -5   6 35596.2 354.363
  -4   5  -7 2607.09 105.782
   4  -5   7 2669.87 112.359
   4  -5   7 2837.63 110.924
   4  -5   8 5891.04 168.779
   4  -5   8 5854.07 166.411
   4  -5   9 8.79881 49.5629
   4  -5   9 137.621 61.2866
   4  -5  10 1383.86 101.045
   4  -5  10 1312.54 99.7117
   4  -5  13 443.494 65.2581
   4  -5  14 1402.24 80.0295
   4  -5  15 54.8472 27.4999
  -4   4  17 8856.15 161.422
   4  -4 -16 3008.29 129.890
   4  -4 -16 3116.82 100.619
  -4   4  15 320.018 49.9188
   4  -4 -15 240.232 86.1282
   4  -4 -15 138.756 79.6511
   4  -4 -15 100.481 109.164
   4  -4 -15 253.491 54.9841
   4  -4 -14 10479.5 289.078
   4  -4 -14 9788.59 339.674
   4  -4 -14 9563.69 278.178
   4  -4 -14 10878.1 237.791
  -4   4  14 9848.51 267.858
   4  -4 -13 6026.82 243.600
   4  -4 -13 6535.81 203.184
  -4   4  13 5973.95 223.505
   4  -4 -12 217.111 116.378
  -4   4  12 249.255 97.6391
   4  -4 -12 269.785 79.1867
  -4   4  12 373.639 62.9797
   4  -4 -11 3249.72 184.385
   4  -4 -11 3272.92 237.830
   4  -4 -11 3366.27 197.822
   4  -4 -11 3655.56 167.759
  -4   4  11 3249.76 127.206
  -4   4  11 3625.97 181.122
   4  -4 -10 264.395 111.110
  -4   4  10 312.027 89.3445
   4  -4 -10 119.124 125.474
   4  -4  -9 11477.6 292.167
   4  -4  -9 15814.6 297.136
   4  -4  -9 11075.4 348.605
  -4   4   9 8628.78 246.774
  -4   4   9 11399.8 205.653
  -4   4   9 11144.9 272.051
   4  -4  -9 13998.0 286.074
   4  -4  -8 1825.98 137.648
   4  -4  -8 2170.47 132.433
   4  -4  -8 3370.28 133.012
   4  -4  -8 1916.47 164.124
  -4   4   8 1591.04 101.106
  -4   4   8 2857.29 105.049
   4  -4  -8 2647.79 129.451
  -4   4   8 2124.02 126.362
   4  -4  -7 1273.23 98.1997
   4  -4  -7 723.127 62.2261
   4  -4  -7 1260.24 86.8908
   4  -4  -7 1635.67 140.862
   4  -4  -7 1018.88 84.6440
  -4   4   7 1232.50 83.5387
   4  -4  -7 1428.25 112.016
  -4   4   7 876.635 59.8693
  -4   4   7 1565.44 103.683
   4  -4  -6 153449. 887.439
   4  -4  -6 163564. 764.201
   4  -4  -6 172087. 1088.75
   4  -4  -6 154194. 795.949
  -4   4   6 150458. 802.049
   4  -4  -6 167168. 980.449
  -4   4   6 147297. 660.717
   4  -4  -6 143806. 793.923
  -4   4   6 161704. 847.786
   4  -4  -5 20133.5 305.596
   4  -4  -5 22116.3 348.221
  -4   4   5 20267.2 276.174
   4  -4  -5 22779.5 382.997
   4  -4  -5 19493.0 280.075
  -4   4   4 148128. 645.473
   4  -4  -4 132541. 650.719
   4  -4  -3 1168.60 60.3609
   4  -4  -3 1029.19 63.6221
  -4   4   2 31320.3 186.988
   4  -4  -2 30984.0 278.938
  -4   4   1 467.670 47.2968
  -4   4   1 576.334 43.0274
  -4   4   0 6760.21 114.849
  -4   4   0 7632.64 122.598
  -4   4  -1 41100.1 292.071
  -4   4  -1 45916.8 296.362
  -4   4  -2 8018.22 136.815
  -4   4  -2 8516.25 146.373
  -4   4  -3 13863.9 196.065
  -4   4  -3 14554.0 215.054
   4  -4   3 14348.2 198.454
   4  -4   4 72531.6 454.752
  -4   4  -4 73287.1 477.125
   4  -4   4 72277.7 434.039
   4  -4   5 21983.9 259.099
   4  -4   5 21353.7 248.357
   4  -4   5 21482.7 252.483
   4  -4   6 68066.2 476.627
   4  -4   6 68410.4 467.427
   4  -4   6 66825.5 491.316
   4  -4   7 4952.04 138.296
   4  -4   7 5370.85 147.270
   4  -4   8 17222.8 269.056
   4  -4   8 17427.7 278.134
   4  -4   9 12025.5 231.275
   4  -4   9 11580.0 239.664
   4  -4  10 465.568 49.2448
   4  -4  12 41601.1 469.467
   4  -4  13 5186.65 159.581
  -4   4 -13 3682.70 141.914
   4  -4  14 915.399 71.3071
   4  -4  15 20.6675 28.5513
   4  -3 -17 7902.52 132.198
  -4   3  17 7534.14 159.942
   4  -3 -16 860.743 87.6622
   4  -3 -16 609.005 82.1352
   4  -3 -16 855.339 64.2679
  -4   3  16 703.270 81.6726
   4  -3 -16 589.875 111.839
   4  -3 -15 993.084 109.198
   4  -3 -15 630.287 102.876
   4  -3 -15 1311.60 95.2997
   4  -3 -15 469.455 131.777
   4  -3 -14 2226.16 159.018
   4  -3 -14 2051.79 211.602
   4  -3 -14 2070.35 163.528
   4  -3 -14 2233.42 129.583
  -4   3  14 2068.55 105.342
   4  -3 -13 12414.9 347.641
   4  -3 -13 10866.6 320.231
   4  -3 -13 14050.5 308.282
   4  -3 -13 10550.1 390.803
  -4   3  13 14139.3 263.499
   4  -3 -12 6883.41 225.090
   4  -3 -12 6869.48 268.258
  -4   3  12 6700.21 244.966
   4  -3 -11 1798.26 167.592
   4  -3 -11 2552.05 146.985
  -4   3  11 2566.06 120.242
  -4   3  11 1947.61 149.721
   4  -3 -10 9040.55 274.393
  -4   3  10 8553.23 189.995
  -4   3  10 8690.30 254.434
   4  -3 -10 8323.70 319.792
   4  -3  -9 122122. 912.798
   4  -3  -9 157760. 908.892
   4  -3  -9 129896. 1113.83
  -4   3   9 97655.4 749.816
   4  -3  -9 139302. 876.130
  -4   3   9 126267. 712.309
  -4   3   9 129650. 879.523
   4  -3  -8 27611.3 412.001
   4  -3  -8 27213.0 356.591
   4  -3  -8 30998.5 469.673
  -4   3   8 22437.9 333.669
  -4   3   8 22855.4 283.874
   4  -3  -8 31325.6 520.895
   4  -3  -8 24498.8 356.794
  -4   3   8 28913.4 407.729
   4  -3  -7 4417.40 159.308
   4  -3  -7 6660.80 232.862
  -4   3   7 6248.73 183.817
   4  -3  -7 6163.65 207.106
  -4   3   7 5378.79 171.423
  -4   3   7 2740.86 101.410
   4  -3  -7 4190.31 133.360
   4  -3  -6 28397.7 435.719
   4  -3  -6 28000.8 403.009
   4  -3  -5 117745. 614.088
   4  -3  -5 122212. 672.459
   4  -3  -4 4488.31 127.319
  -4   3   4 4252.85 115.719
   4  -3  -3 192064. 658.024
  -4   3   3 190880. 686.446
  -4   3   2 18311.3 97.5699
  -4   3   2 24374.6 249.013
   4  -3  -2 27707.1 247.503
  -4   3   2 22335.8 217.984
   4  -3  -2 22554.5 245.038
  -4   3   1 24978.5 237.476
  -4   3   1 23601.7 224.151
   4  -3   0 36692.7 260.874
  -4   3   0 36490.2 271.329
  -4   3  -1 53173.7 320.959
   4  -3   1 48985.8 305.122
  -4   3  -1 77602.3 413.374
  -4   3  -1 81328.2 425.064
  -4   3  -2 37693.4 312.313
  -4   3  -2 44279.9 308.305
  -4   3  -2 39361.1 316.962
  -4   3  -2 46867.5 309.827
  -4   3  -3 596308. 1326.37
  -4   3  -3 607313. 1370.17
   4  -3   4 27767.7 262.058
   4  -3   4 27216.1 253.496
   4  -3   5 4440.25 112.362
   4  -3   5 4695.68 118.472
  -4   3  -6 252.609 31.5116
   4  -3   6 296.449 44.0878
   4  -3   6 329.717 35.3794
   4  -3   6 294.794 44.4252
   4  -3   6 252.466 48.5679
   4  -3   7 87059.4 514.698
   4  -3   7 86876.0 567.239
  -4   3  -8 153.624 36.2003
   4  -3   8 75.9259 43.3881
   4  -3   8 192.396 36.5290
   4  -3   8 87.8774 48.1329
   4  -3   9 61893.9 497.592
   4  -3   9 61957.6 542.606
   4  -3  10 3719.64 124.205
   4  -3  11 4101.75 130.552
   4  -3  12 3596.37 148.523
   4  -3  12 3799.55 118.986
   4  -3  13 96.3485 58.6151
   4  -3  13 59.6616 28.2912
   4  -3  14 980.844 72.0583
   4  -3  15 56.0200 29.9805
   4  -2 -17 7055.23 166.945
   4  -2 -17 5596.12 154.020
   4  -2 -17 5137.57 178.145
   4  -2 -17 7469.50 138.814
  -4   2  17 6176.36 152.115
   4  -2 -16 49.1507 62.8411
   4  -2 -16 49.9109 92.8860
   4  -2 -16 27.6013 65.7468
  -4   2  16 76.5253 70.2485
   4  -2 -16 49.3131 47.0731
   4  -2 -15 2259.72 146.876
   4  -2 -15 2285.79 189.636
   4  -2 -15 2233.11 158.809
   4  -2 -15 2135.91 118.167
  -4   2  15 2028.91 138.928
   4  -2 -14 807.284 123.133
   4  -2 -14 625.350 168.221
   4  -2 -14 655.177 126.541
   4  -2 -14 761.801 96.9574
  -4   2  14 669.071 113.675
   4  -2 -13 882.257 124.683
   4  -2 -13 1018.63 151.420
   4  -2 -13 1127.26 114.847
   4  -2 -13 1004.58 194.977
   4  -2 -12 8965.80 255.250
  -4   2  12 9800.93 226.046
  -4   2  11 2473.70 117.984
   4  -2 -11 2634.93 151.908
   4  -2 -10 27671.9 449.386
   4  -2 -10 31077.3 563.868
  -4   2  10 25309.3 423.690
  -4   2  10 23378.6 319.372
  -4   2  10 30513.8 457.166
   4  -2  -9 5645.82 201.897
   4  -2  -9 5086.11 227.401
   4  -2  -9 5523.39 233.790
  -4   2   9 5612.70 198.177
   4  -2  -8 20130.2 342.871
   4  -2  -8 22859.0 438.975
  -4   2   8 20214.5 348.845
   4  -2  -8 22362.0 405.875
  -4   2   8 18871.5 269.796
  -4   2   8 21104.5 341.924
   4  -2  -7 44839.7 477.944
   4  -2  -7 59791.1 491.269
   4  -2  -7 43727.1 568.934
  -4   2   7 39169.8 443.199
  -4   2   7 52311.8 429.834
   4  -2  -7 45529.0 541.172
   4  -2  -7 50484.8 479.723
  -4   2   7 44303.1 451.785
   4  -2  -6 1869.93 144.210
   4  -2  -6 316.377 66.2555
   4  -2  -6 1189.52 73.1492
  -4   2   6 1101.77 92.3832
  -4   2   6 2546.53 122.359
  -4   2   6 841.452 59.1826
   4  -2  -6 1524.15 132.588
   4  -2  -6 311.734 53.7375
   4  -2  -6 973.114 87.3640
   4  -2  -5 57320.4 413.132
  -4   2   5 42335.4 374.776
   4  -2  -4 365318. 1135.74
  -4   2   4 377094. 1018.62
  -4   2   3 62503.8 386.972
   4  -2  -3 62723.9 360.609
   4  -2  -2 21604.3 245.284
  -4   2   2 21964.6 218.331
  -4   2   1 23276.6 235.432
  -4   2   1 22989.5 222.756
  -4   2   0 344.292 30.9561
   4  -2   0 270.325 29.8994
  -4   2   0 1830.18 65.2877
  -4   2   0 2250.55 81.1933
  -4   2  -1 74826.9 435.765
  -4   2  -1 74240.0 413.378
  -4   2  -2 4684.62 93.8395
  -4   2  -2 2218.84 88.9415
  -4   2  -2 2713.44 95.6018
  -4   2  -2 4683.51 95.3411
  -4   2  -3 22193.3 216.512
  -4   2  -3 23065.2 284.000
   4  -2   4 153099. 616.078
   4  -2   4 154417. 675.889
   4  -2   5 1584.97 65.5934
   4  -2   5 2130.83 73.5002
   4  -2   5 1606.79 73.3781
  -4   2  -5 1999.09 70.4930
  -4   2  -6 525.073 43.0048
   4  -2   6 51.0219 25.8761
   4  -2   6 90.3115 30.6332
   4  -2   6 497.136 57.0102
  -4   2  -7 2408.22 89.2010
   4  -2   7 2197.54 88.7129
   4  -2   7 2281.10 99.6944
   4  -2   7 2486.16 94.6349
   4  -2   8 17645.7 245.980
   4  -2   8 17626.2 257.357
   4  -2   8 14922.4 319.744
   4  -2   8 15432.6 264.035
   4  -2   9 32.0452 34.7800
   4  -2   9 78.5596 58.9781
   4  -2  10 47319.2 438.520
   4  -2  11 4519.07 140.972
   4  -2  12 20775.7 285.888
   4  -2  12 20384.9 329.355
   4  -2  13 56.9575 32.0655
   4  -2  13 109.819 56.9905
   4  -2  14 14.8194 22.4873
   4  -2  14 21.3057 39.2456
   4  -2  15 100.997 30.3628
   4  -1 -17 3566.54 124.749
  -4   1  17 4584.00 103.711
   4  -1 -17 2751.20 113.721
   4  -1 -17 3910.30 108.596
  -4   1  17 3191.83 115.697
   4  -1 -16 4402.81 212.899
   4  -1 -16 5686.91 192.354
   4  -1 -16 4808.13 184.836
   4  -1 -16 6366.95 170.605
  -4   1  16 5029.21 172.529
   4  -1 -15 8046.82 253.756
   4  -1 -15 7392.71 302.872
   4  -1 -15 6888.30 248.491
   4  -1 -15 7815.98 220.341
  -4   1  15 7472.31 229.168
   4  -1 -14 8366.51 279.580
   4  -1 -14 5529.29 288.595
   4  -1 -14 6326.15 258.976
   4  -1 -14 10050.0 260.359
  -4   1  14 7848.66 256.561
   4  -1 -13 5972.22 248.518
   4  -1 -13 5736.31 307.307
   4  -1 -13 5009.78 259.299
   4  -1 -13 5179.47 207.178
  -4   1  13 5562.53 234.140
  -4   1  13 6213.44 182.105
  -4   1  12 450.721 110.506
   4  -1 -10 162.820 82.8612
   4  -1 -10 200.748 49.9933
   4  -1 -10 275.218 123.512
   4  -1 -10 336.427 114.784
   4  -1 -10 73.7477 79.6683
   4  -1  -9 17465.3 337.196
   4  -1  -9 18126.5 303.170
   4  -1  -9 19859.0 399.344
   4  -1  -9 17382.8 321.710
  -4   1   9 19563.7 346.103
   4  -1  -8 66285.2 598.180
   4  -1  -8 87140.2 614.542
   4  -1  -8 57136.2 650.061
  -4   1   8 42693.6 500.541
   4  -1  -8 58839.6 631.140
   4  -1  -8 67370.5 521.562
   4  -1  -8 72349.2 604.811
  -4   1   8 58985.2 544.039
   4  -1  -7 17123.0 257.835
   4  -1  -7 16352.5 324.373
  -4   1   7 17038.1 238.032
   4  -1  -7 16784.0 323.262
   4  -1  -7 15476.4 239.616
   4  -1  -7 16032.1 274.268
  -4   1   7 15897.5 274.725
   4  -1  -6 109962. 760.040
   4  -1  -6 107252. 589.378
   4  -1  -6 98865.5 544.742
   4  -1  -6 110084. 779.243
   4  -1  -6 100634. 574.912
   4  -1  -6 106931. 661.686
  -4   1   6 107514. 664.390
   4  -1  -5 207263. 785.326
  -4   1   5 243606. 888.373
  -4   1   4 51845.4 353.865
   4  -1  -4 56180.2 370.232
  -4   1   3 56933.9 367.988
   4  -1  -3 57251.8 344.853
  -4   1   2 788.319 43.5365
   4  -1  -2 805.829 41.4881
  -4   1   2 737.107 65.7193
   4  -1  -2 902.980 60.1739
  -4   1   1 22722.0 171.022
  -4   1   1 22430.3 214.729
   4  -1  -1 25672.2 196.384
  -4   1   1 26648.4 247.928
  -4   1   0 2227.02 61.4552
   4  -1   0 2392.01 56.1469
  -4   1   0 1307.64 59.2982
  -4   1   0 1209.03 71.9015
  -4   1  -1 480618. 843.033
  -4   1  -1 477600. 1077.69
  -4   1  -2 3501.29 72.1372
  -4   1  -2 3750.92 71.6108
  -4   1  -3 294240. 693.483
   4  -1   3 284381. 868.693
  -4   1  -4 34505.5 272.139
   4  -1   4 27993.7 270.521
   4  -1   4 29301.0 254.729
   4  -1   4 23589.1 280.485
  -4   1  -4 31075.3 230.916
   4  -1   5 14324.5 192.962
   4  -1   5 14541.1 211.126
   4  -1   5 14883.0 234.105
  -4   1  -6 1048.07 52.0770
   4  -1   6 1218.47 65.3951
   4  -1   6 1023.09 67.4303
   4  -1   7 7811.94 167.478
   4  -1   7 7395.35 175.927
   4  -1   8 17514.9 260.018
   4  -1   8 16482.2 273.556
   4  -1   9 14702.3 249.585
   4  -1  10 2585.71 110.358
   4  -1  11 51975.6 476.180
   4  -1  12 2192.50 116.994
   4  -1  12 2452.48 105.976
   4  -1  13 6689.52 174.166
   4  -1  13 6281.05 149.570
   4  -1  14 27.1627 26.1611
   4  -1  14 32.3361 43.1416
   4   0 -17 19225.2 276.265
  -4   0  17 28727.7 254.430
   4   0 -17 12367.3 270.984
   4   0 -17 23589.1 265.439
  -4   0  17 17846.1 256.134
  -4   0  16 919.460 64.9840
   4   0 -16 1037.82 102.643
   4   0 -16 1115.86 115.270
   4   0 -16 1036.74 141.844
   4   0 -16 1125.86 88.3891
  -4   0  16 1090.46 96.7267
   4   0 -15 920.950 120.964
   4   0 -15 1020.07 134.616
   4   0 -15 565.745 92.4839
  -4   0  15 965.557 111.515
   4   0 -15 1131.55 164.566
  -4   0  15 532.431 69.5739
   4   0 -14 354.440 112.511
   4   0 -14 157.369 126.593
   4   0 -14 55.3523 152.920
  -4   0  14 283.883 100.383
   4   0 -13 13352.3 352.606
   4   0 -13 11168.7 396.765
  -4   0  13 13095.1 336.993
  -4   0  13 16002.4 288.430
   4   0 -13 9517.99 342.850
   4   0 -12 7000.47 259.615
   4   0 -12 7339.65 239.644
  -4   0  12 7005.23 254.498
   4   0 -11 21202.1 379.185
  -4   0  11 20940.2 409.296
  -4   0  10 107.837 52.5143
   4   0 -10 105.253 46.1216
  -4   0  10 320.395 89.1657
   4   0 -10 159.806 79.5576
  -4   0   9 109074. 672.882
   4   0  -9 123102. 818.211
   4   0  -9 98339.9 875.991
  -4   0   9 112540. 705.544
  -4   0   9 97192.4 836.928
   4   0  -9 104329. 856.500
   4   0  -9 105855. 681.449
   4   0  -9 114862. 816.429
  -4   0   8 80446.5 543.538
  -4   0   8 76170.2 684.926
   4   0  -8 77732.8 728.549
   4   0  -8 77904.1 749.535
  -4   0   8 81173.2 580.178
   4   0  -8 73668.0 539.843
   4   0  -8 75386.1 636.721
   4   0  -7 93261.8 615.381
   4   0  -7 97946.1 770.605
  -4   0   7 82978.7 629.129
  -4   0   7 85867.3 533.272
   4   0  -7 101096. 770.658
   4   0  -7 89587.1 563.246
   4   0  -7 106329. 711.806
  -4   0   7 92974.4 659.989
   4   0  -6 14406.7 245.485
   4   0  -6 11365.4 200.990
   4   0  -6 19319.6 322.337
   4   0  -6 11979.1 200.563
   4   0  -6 13006.6 236.671
   4   0  -6 21655.7 352.968
   4   0  -5 23506.7 257.506
   4   0  -5 20769.1 246.323
  -4   0   4 39274.1 306.467
   4   0  -4 39355.7 310.743
  -4   0   3 19782.0 198.052
   4   0  -3 18111.8 186.085
  -4   0   2 158381. 493.022
   4   0  -2 155993. 711.650
  -4   0   1 2734.65 63.1080
   4   0  -1 2561.29 55.2649
  -4   0   1 2651.47 93.9520
  -4   0   0 87348.9 424.821
  -4   0   0 85200.1 336.150
  -4   0   0 88579.2 511.770
   4   0   0 90888.1 287.786
  -4   0   0 90223.2 476.417
  -4   0  -1 24500.8 162.857
  -4   0  -1 22472.1 271.493
  -4   0  -2 34953.6 200.114
  -4   0  -2 38294.1 185.506
  -4   0  -3 739.250 31.9427
   4   0   3 802.650 45.7851
  -4   0  -3 712.929 27.2256
   4   0   4 34541.8 291.025
   4   0   4 34121.9 313.723
   4   0   5 30116.6 316.511
   4   0   5 32016.0 293.113
   4   0   6 5662.06 148.941
   4   0   6 5601.08 136.395
   4   0   7 1069.87 76.6677
   4   0   7 946.311 77.2861
   4   0   8 197748. 883.019
   4   0   8 197344. 943.509
   4   0   9 2314.86 105.588
   4   0  10 60.5376 43.4468
   4   0  11 4322.76 144.792
   4   0  11 3572.10 150.464
   4   0  12 2364.73 106.317
   4   0  12 2403.60 122.240
   4   0  13 292.214 46.8738
   4   0  13 280.258 58.1998
   4   0  14 7550.77 141.149
   4   0  14 7577.66 150.968
   4   0  15 113.698 26.6111
   4   1 -17 851.981 71.4508
   4   1 -17 355.477 85.1564
   4   1 -17 553.732 73.3325
   4   1 -17 1037.12 66.0220
  -4  -1  17 650.554 67.7188
   4   1 -16 2719.63 182.944
  -4  -1  16 2981.68 134.163
   4   1 -16 2775.54 152.138
   4   1 -15 619.259 104.046
   4   1 -15 386.194 139.172
   4   1 -15 490.343 118.948
  -4  -1  15 484.060 98.0309
  -4  -1  15 874.879 73.3812
   4   1 -14 1513.55 146.862
   4   1 -14 945.420 184.231
   4   1 -14 1444.74 127.902
   4   1 -14 1116.38 162.399
  -4  -1  14 1339.51 131.227
   4   1 -13 5238.23 238.097
  -4  -1  13 4898.11 221.160
   4   1 -13 4360.28 275.932
   4   1 -13 5012.96 212.611
   4   1 -12 1185.66 136.818
   4   1 -12 1315.40 196.585
   4   1 -12 1230.15 124.401
  -4  -1  12 1126.82 88.7404
  -4  -1  12 1139.13 134.706
   4   1 -11 6571.77 259.615
  -4  -1  11 7528.25 202.395
   4   1 -11 7442.93 239.683
  -4  -1  11 6775.64 240.338
  -4  -1  10 946.247 83.9235
   4   1 -10 1356.70 140.823
   4   1 -10 633.941 69.5349
   4   1 -10 660.816 103.484
  -4  -1  10 1300.50 119.801
  -4  -1  10 167.720 55.2366
  -4  -1   9 12971.4 242.146
   4   1  -9 14063.3 308.859
   4   1  -9 14586.6 355.256
  -4  -1   9 13138.4 320.505
   4   1  -9 13950.7 336.223
  -4  -1   9 11199.7 231.481
   4   1  -9 10709.7 222.407
   4   1  -9 12758.9 291.297
  -4  -1   9 13458.7 291.676
  -4  -1   8 7494.29 172.221
   4   1  -8 13772.4 280.697
   4   1  -8 5764.24 218.503
  -4  -1   8 5124.04 181.885
  -4  -1   8 11315.1 215.491
   4   1  -8 6784.59 221.995
   4   1  -8 7986.77 180.336
   4   1  -8 9623.13 236.331
  -4  -1   7 63944.1 461.802
   4   1  -7 61060.0 631.004
  -4  -1   7 64846.4 464.524
   4   1  -7 60375.7 471.146
   4   1  -7 62726.6 602.307
   4   1  -7 66631.4 586.088
   4   1  -6 32807.3 409.552
   4   1  -6 31636.0 446.860
   4   1  -6 32854.3 328.387
   4   1  -6 34463.0 320.914
   4   1  -6 35114.6 394.302
   4   1  -6 32193.7 373.346
   4   1  -5 112220. 573.520
  -4  -1   5 109240. 630.486
   4   1  -5 100861. 553.527
   4   1  -5 96933.2 516.104
   4   1  -5 103551. 610.478
  -4  -1   4 107856. 589.084
   4   1  -4 101363. 477.525
  -4  -1   3 16499.9 162.477
   4   1  -3 14458.6 159.533
  -4  -1   2 29053.1 186.461
   4   1  -2 31906.9 200.463
  -4  -1   1 116797. 339.811
   4   1  -1 120246. 328.195
  -4  -1   0 7864.86 71.6165
   4   1   0 7346.68 60.9018
  -4  -1  -1 70349.7 153.132
  -4  -1  -1 72016.7 143.386
  -4  -1  -2 408.949 10.6789
   4   1   2 458.224 36.4919
  -4  -1  -3 78404.2 563.229
   4   1   3 78226.6 419.492
   4   1   3 84507.0 521.654
   4   1   3 83094.7 479.944
   4   1   4 54223.0 415.960
   4   1   4 55169.5 429.482
   4   1   5 91660.4 635.413
   4   1   5 94297.9 600.882
   4   1   6 3272.96 107.233
   4   1   6 3408.98 129.358
   4   1   7 3116.84 141.359
   4   1   7 3633.51 134.467
   4   1   7 3801.72 145.820
   4   1   7 3242.88 113.566
   4   1   8 1234.22 94.1470
   4   1   8 1404.28 102.371
   4   1   8 1348.69 81.7486
   4   1   9 7479.23 183.306
   4   1   9 5596.86 182.190
   4   1  10 50.3193 46.2111
   4   1  10 99.9947 54.8185
   4   1  11 114.146 48.8105
   4   1  11 193.046 70.0226
   4   1  11 54.3675 50.2697
   4   1  12 775.510 68.1729
   4   1  12 781.467 79.9101
   4   1  13 1303.80 76.1713
   4   1  13 1234.57 78.2852
   4   1  14 3617.93 98.1289
   4   1  14 3964.04 106.381
   4   1  15 210.987 25.5902
   4   2 -17 3686.94 134.290
  -4  -2  17 3550.32 111.387
   4   2 -16 499.075 84.8767
   4   2 -16 455.460 116.337
   4   2 -16 394.961 92.9289
   4   2 -16 579.460 71.8707
  -4  -2  16 445.135 74.7183
   4   2 -15 99.5650 129.624
   4   2 -15 78.4998 84.4535
   4   2 -15 53.5073 114.221
   4   2 -15 104.331 67.4146
  -4  -2  15 71.1981 72.7557
  -4  -2  15 138.795 47.9984
   4   2 -14 101.052 98.9086
  -4  -2  14 64.9998 47.6062
   4   2 -14 72.7000 143.550
   4   2 -14 72.4537 85.8614
  -4  -2  14 66.5557 89.5045
   4   2 -13 840.418 132.152
   4   2 -13 1084.21 194.742
   4   2 -13 805.037 117.293
  -4  -2  13 1057.91 128.082
  -4  -2  13 694.302 75.7392
   4   2 -12 903.388 126.690
   4   2 -12 1018.80 157.243
   4   2 -12 625.337 162.997
   4   2 -12 1169.41 126.869
  -4  -2  12 1318.57 93.5578
  -4  -2  12 891.935 126.414
  -4  -2  11 1569.83 111.408
   4   2 -11 1613.16 168.696
  -4  -2  11 2219.74 120.864
   4   2 -11 1837.31 107.278
   4   2 -11 2080.55 151.900
  -4  -2  11 1408.43 131.366
  -4  -2  10 21665.3 331.028
   4   2 -10 22691.5 332.447
   4   2 -10 19331.4 410.453
   4   2 -10 23712.3 411.894
  -4  -2  10 19266.6 365.706
  -4  -2   9 7313.71 199.809
  -4  -2   9 4287.30 147.904
   4   2  -9 7073.54 212.460
   4   2  -9 3054.18 188.375
  -4  -2   9 3246.64 175.529
   4   2  -9 3862.46 190.441
   4   2  -9 4977.95 154.190
   4   2  -9 5789.88 202.526
  -4  -2   9 4246.63 177.573
  -4  -2   8 30630.1 357.190
   4   2  -8 41074.2 464.900
   4   2  -8 30032.4 489.494
  -4  -2   8 24154.9 389.563
  -4  -2   8 34091.2 375.960
   4   2  -8 29985.2 457.605
   4   2  -8 31443.5 358.506
   4   2  -8 33777.7 445.885
  -4  -2   8 30532.1 421.883
   4   2  -7 3210.47 122.243
   4   2  -7 3545.45 175.989
  -4  -2   7 2790.98 129.600
   4   2  -7 3296.02 154.582
   4   2  -7 2657.31 104.894
   4   2  -7 2857.41 133.003
   4   2  -7 3132.24 117.209
   4   2  -7 2443.38 121.572
   4   2  -6 31645.1 344.042
   4   2  -6 29209.0 297.438
  -4  -2   6 33592.7 391.134
   4   2  -6 24693.4 283.004
   4   2  -6 37311.1 449.004
   4   2  -6 30809.9 331.427
   4   2  -6 30350.0 372.439
   4   2  -6 38410.1 498.707
   4   2  -5 160900. 690.205
   4   2  -5 159094. 716.186
   4   2  -5 159135. 673.039
   4   2  -4 194639. 701.872
   4   2  -4 188632. 672.726
  -4  -2   4 203556. 847.367
   4   2  -4 206698. 851.845
  -4  -2   3 56237.0 453.716
  -4  -2   3 55286.3 286.479
   4   2  -2 150773. 384.848
  -4  -2   2 158094. 402.855
   4   2  -1 24261.1 105.728
  -4  -2   1 22799.0 101.204
  -4  -2   0 237393. 839.717
  -4  -2   0 237629. 918.109
  -4  -2  -1 74308.9 545.312
  -4  -2  -1 69421.8 441.468
  -4  -2  -2 87485.0 564.493
   4   2   2 91073.2 452.219
  -4  -2  -2 78774.7 562.064
   4   2   2 81594.6 464.172
   4   2   2 95531.3 541.814
  -4  -2  -3 12814.1 231.988
   4   2   3 15495.6 222.702
  -4  -2  -3 12641.3 255.303
   4   2   3 11416.8 168.629
   4   2   3 13372.8 200.465
   4   2   3 14917.3 226.975
  -4  -2  -4 23025.5 343.726
   4   2   4 25711.9 314.742
  -4  -2  -5 305.323 69.0100
   4   2   5 380.277 57.3075
  -4  -2  -6 419.039 78.3110
   4   2   6 411.648 57.7263
   4   2   6 434.343 65.2548
   4   2   7 4314.85 145.361
   4   2   7 3697.05 147.876
   4   2   8 22368.7 328.724
   4   2   8 22379.5 356.663
   4   2   9 658.860 68.3424
   4   2   9 409.637 74.0574
   4   2  10 9638.95 213.680
   4   2  10 8483.90 224.810
   4   2  11 10363.9 213.215
   4   2  11 9549.68 215.997
   4   2  12 39230.6 391.356
   4   2  12 40824.8 400.667
   4   2  13 595.858 54.6711
   4   2  13 594.898 60.4594
   4   2  14 1888.22 67.8300
   4   2  14 2124.53 76.1385
   4   3 -17 553.118 55.9201
   4   3 -17 551.909 67.7212
  -4  -3  16 2814.47 84.7437
   4   3 -16 1952.76 116.549
   4   3 -16 1505.27 139.283
   4   3 -16 1685.97 129.017
   4   3 -16 2392.48 110.413
  -4  -3  16 1734.92 99.9798
   4   3 -15 5884.25 217.156
  -4  -3  15 5222.28 188.791
   4   3 -14 2318.89 164.795
  -4  -3  14 1954.33 146.587
   4   3 -14 2051.78 206.090
   4   3 -14 2067.44 134.980
  -4  -3  14 2514.88 113.145
   4   3 -13 970.456 132.790
   4   3 -13 1276.36 172.229
   4   3 -13 1089.55 198.753
   4   3 -13 968.789 122.349
  -4  -3  13 902.589 122.937
  -4  -3  13 1168.90 86.4368
  -4  -3  12 11381.2 265.582
   4   3 -12 12363.8 334.973
   4   3 -12 10554.6 344.213
   4   3 -12 8481.69 333.555
   4   3 -12 13704.3 323.611
  -4  -3  12 10738.6 314.360
  -4  -3  11 11153.7 260.190
   4   3 -11 9793.74 348.052
   4   3 -11 10804.1 333.046
   4   3 -11 10707.5 241.907
  -4  -3  11 12324.5 256.786
   4   3 -11 11600.5 305.597
  -4  -3  11 10538.9 295.849
  -4  -3  10 16532.4 295.744
   4   3 -10 16938.7 388.657
  -4  -3  10 16292.0 286.861
   4   3 -10 16034.6 290.232
  -4  -3  10 16151.5 349.575
  -4  -3   9 22860.8 336.030
   4   3  -9 23184.3 386.325
  -4  -3   9 24126.0 464.949
   4   3  -9 23893.0 435.187
   4   3  -9 21206.2 319.135
   4   3  -9 21818.1 381.626
  -4  -3   9 22859.2 391.701
  -4  -3   9 24418.1 364.191
   4   3  -8 60465.2 608.385
   4   3  -8 70328.0 613.210
   4   3  -8 60460.8 724.995
  -4  -3   8 50389.7 581.098
  -4  -3   8 65361.4 533.726
   4   3  -8 59808.7 666.936
   4   3  -8 53708.9 487.267
   4   3  -8 63095.2 608.877
   4   3  -7 17866.7 278.177
   4   3  -7 17119.2 276.659
   4   3  -7 11817.2 203.197
   4   3  -7 10638.6 292.647
  -4  -3   7 7965.97 205.355
   4   3  -7 12872.3 232.702
   4   3  -7 13394.9 271.053
  -4  -3   7 12371.3 271.225
   4   3  -7 12802.4 271.150
   4   3  -6 18635.5 265.851
   4   3  -6 18490.5 252.595
   4   3  -6 23053.9 402.926
   4   3  -6 16536.8 242.505
  -4  -3   6 20052.6 318.947
   4   3  -6 18829.9 267.997
   4   3  -6 17863.2 289.634
  -4  -3   6 23173.8 347.630
   4   3  -6 19681.2 307.436
   4   3  -5 303.763 85.1094
   4   3  -5 561.577 54.2223
   4   3  -5 993.501 63.0280
   4   3  -5 442.164 49.6913
  -4  -3   5 194.265 61.7966
   4   3  -5 1250.01 67.7501
  -4  -3   5 276.682 60.7306
   4   3  -4 108569. 550.047
   4   3  -4 98609.2 480.786
   4   3  -4 103405. 581.954
   4   3  -4 103778. 743.460
   4   3  -3 73402.7 333.904
   4   3  -3 64607.7 463.314
   4   3  -3 66121.4 558.025
   4   3  -3 68866.5 448.916
  -4  -3   3 59979.3 490.209
   4   3  -3 72206.7 422.852
   4   3  -3 64775.2 494.297
   4   3  -2 1246.45 31.4469
   4   3  -2 1551.47 82.1145
   4   3  -2 1028.58 54.1777
  -4  -3   2 2309.08 114.323
   4   3  -2 1487.97 73.1075
  -4  -3   2 599.334 21.7190
   4   3  -2 1926.87 89.5620
   4   3  -1 711.631 43.6148
   4   3  -1 304.299 50.0124
  -4  -3   1 239.399 63.1267
   4   3  -1 389.022 43.3375
   4   3  -1 652.907 60.2571
   4   3   0 35636.6 279.915
   4   3   0 42654.8 376.609
  -4  -3   0 37034.0 384.335
   4   3   0 43092.7 341.762
   4   3   0 41228.7 372.985
  -4  -3  -1 55.1393 49.9406
   4   3   1 32.4050 35.5796
  -4  -3  -1-20.5521 49.0852
   4   3   1 42.0242 22.7270
   4   3   1 11.9144 26.1499
   4   3   1 4.76990 36.4241
  -4  -3  -2 35569.7 381.670
   4   3   2 37085.8 363.040
  -4  -3  -2 33571.4 399.015
   4   3   2 35021.9 293.861
   4   3   2 33317.0 309.927
  -4  -3  -3 40937.4 412.610
   4   3   3 44681.8 346.470
  -4  -3  -3 42701.9 472.167
   4   3   3 44063.8 370.348
   4   3   3 45967.1 421.939
  -4  -3  -4 4749.04 174.930
   4   3   4 4352.77 132.184
  -4  -3  -4 4193.64 169.946
   4   3   4 3273.46 101.006
   4   3   4 3490.13 113.832
   4   3   4 4602.06 148.780
  -4  -3  -5 1839.66 121.443
   4   3   5 522.493 50.7866
   4   3   5 2233.24 115.352
   4   3   5 940.433 71.7007
   4   3   5 1825.59 106.607
  -4  -3  -6 1552.11 124.199
   4   3   6 1932.66 90.2783
   4   3   6 1133.61 96.0144
   4   3   6 1971.45 100.908
   4   3   6 1344.52 100.412
   4   3   7 32424.2 365.442
   4   3   7 29639.5 406.714
   4   3   8 20192.7 347.098
   4   3   9 29440.1 418.246
   4   3  10 1194.52 102.577
   4   3  11 3053.71 125.503
   4   3  11 2447.67 123.748
   4   3  12 632.587 68.1686
   4   3  12 1156.40 80.6498
   4   3  13 128.216 32.3550
   4   3  13 290.592 45.2165
   4   3  14 1300.99 53.5507
   4   4 -17 1156.48 55.9102
   4   4 -17 921.365 70.5539
   4   4 -16 1027.78 86.9764
   4   4 -16 931.864 105.629
   4   4 -16 1228.23 79.3281
  -4  -4  15 187.386 36.4738
   4   4 -15 54.3406 71.9926
   4   4 -15-4.82638 114.584
   4   4 -15 91.1971 61.4218
  -4  -4  15 73.1015 63.7981
   4   4 -14 1230.44 132.833
   4   4 -14 1030.63 164.840
   4   4 -14 1091.26 103.648
  -4  -4  14 1127.92 118.358
  -4  -4  14 1442.23 80.4391
  -4  -4  13 14522.5 294.647
   4   4 -13 15169.3 364.332
   4   4 -13 12806.6 413.127
   4   4 -13 15212.3 329.606
  -4  -4  13 13977.2 334.440
  -4  -4  13 17142.6 272.464
   4   4 -13 12787.8 359.796
  -4  -4  12 1965.33 130.123
   4   4 -12 1726.04 188.527
   4   4 -12 1935.99 145.718
  -4  -4  12 1850.47 154.606
   4   4 -12 1536.04 200.408
  -4  -4  11 3758.22 161.868
   4   4 -11 4549.17 163.390
   4   4 -11 2655.96 215.573
   4   4 -11 2828.81 201.005
  -4  -4  11 3319.46 177.069
  -4  -4  11 6209.23 181.129
   4   4 -11 4707.44 201.832
  -4  -4  10 23647.6 370.574
   4   4 -10 21035.8 442.310
  -4  -4  10 28907.1 383.359
   4   4 -10 24196.1 352.628
   4   4 -10 26163.7 435.803
  -4  -4  10 20587.0 398.260
   4   4  -9 65813.7 569.786
   4   4  -9 66099.7 661.126
   4   4  -8 827.898 147.841
   4   4  -8 1324.99 96.4907
  -4  -4   8 1277.11 85.5363
   4   4  -8 867.458 77.2582
   4   4  -8 1034.51 110.275
  -4  -4   8 960.650 109.341
  -4  -4   8 673.618 103.803
   4   4  -8 967.185 109.804
   4   4  -7 110.201 67.5781
   4   4  -7 154.928 45.1167
   4   4  -7 142.378 42.7071
   4   4  -7 179.247 113.640
  -4  -4   7 177.049 66.2352
   4   4  -7 122.991 50.1721
   4   4  -7 126.841 65.4454
  -4  -4   7 258.068 78.8556
   4   4  -6 142.341 38.4568
  -4  -4   6 498.540 80.5838
   4   4  -6 115.867 45.7692
  -4  -4   6 443.968 87.0149
   4   4  -6 18.4040 32.3526
   4   4  -6 285.188 68.2469
   4   4  -5 23183.4 270.597
   4   4  -5 23803.5 300.480
   4   4  -5 23846.1 404.062
  -4  -4   5 21339.2 325.477
   4   4  -5 22613.6 299.595
  -4  -4   5 26083.2 367.191
   4   4  -5 26065.9 305.806
   4   4  -5 24282.4 344.092
   4   4  -4 2971.56 86.2982
   4   4  -4 3528.94 107.839
   4   4  -4 3497.18 119.456
  -4  -4   4 3944.10 138.538
  -4  -4   4 4209.31 145.038
   4   4  -4 3530.10 131.492
  -4  -4   3 64234.1 428.257
   4   4  -3 64504.2 485.412
   4   4  -3 64886.9 417.978
  -4  -4   2 2158.83 108.199
  -4  -4   2 3139.84 99.0564
   4   4  -2 3216.23 114.855
   4   4  -2 2634.51 127.534
   4   4  -2 3021.55 103.809
   4   4  -2 3828.38 102.843
  -4  -4   1 4518.63 157.040
  -4  -4   1 6782.01 150.188
   4   4  -1 8108.09 141.097
   4   4  -1 5383.62 146.766
   4   4  -1 6222.25 145.685
   4   4  -1 5006.59 164.509
   4   4  -1 5783.28 152.726
   4   4   0 19046.4 220.105
  -4  -4   0 20640.0 276.550
   4   4   0 23261.7 300.253
  -4  -4   0 24957.6 334.556
   4   4   0 23805.9 276.314
   4   4   0 24722.0 310.538
   4   4   1 2153.20 99.5951
  -4  -4  -1 1351.84 94.0847
   4   4   1 2452.79 91.9029
   4   4   1 3151.03 100.389
   4   4   1 2042.60 99.2045
   4   4   1 3620.07 98.8985
  -4  -4  -2 289.943 62.2214
  -4  -4  -2 550.983 57.1112
   4   4   2 331.618 51.9575
  -4  -4  -2 656.148 80.9688
   4   4   2 216.793 37.4683
   4   4   2 101.299 27.3501
   4   4   2 89.1673 35.1495
   4   4   2 355.745 57.6315
  -4  -4  -3 45018.2 493.643
   4   4   3 39590.9 404.374
   4   4   3 42342.8 371.901
   4   4   3 40122.4 343.669
   4   4   3 43872.3 392.358
   4   4   3 43120.6 431.167
  -4  -4  -4 52887.4 568.001
  -4  -4  -4 49221.4 572.171
   4   4   4 52082.6 470.572
   4   4   4 47112.0 392.681
   4   4   4 53914.0 448.498
   4   4   4 53533.3 500.867
  -4  -4  -5 23534.0 400.677
   4   4   5 21881.0 277.682
   4   4   5 24006.1 313.344
   4   4   5 20948.1 335.330
   4   4   6 2073.03 105.587
   4   4   6 2064.15 123.823
   4   4   7 489.011 59.4710
   4   4   7 469.287 71.9830
   4   4   7 329.071 76.9121
   4   4   8 18098.7 282.468
   4   4   8 15955.7 322.648
   4   4   9 2866.01 118.692
   4   4   9 1516.25 116.271
   4   4  10 5605.41 156.785
   4   4  10 4960.32 159.621
   4   4  11 5907.79 161.011
   4   4  11 5775.53 153.071
   4   4  12 19736.1 246.523
   4   4  12 21284.4 263.724
   4   4  13-0.62076 26.9093
  -4  -4 -14 19.6759 21.0995
   4   4  14 18.9299 14.9656
   4   5 -16 2045.00 100.635
   4   5 -16 1372.53 114.679
   4   5 -15 229.489 73.2798
   4   5 -15 233.103 105.858
   4   5 -15 203.417 55.7260
  -4  -5  15 255.124 63.2600
   4   5 -14 2397.31 155.010
   4   5 -14 2030.93 163.115
   4   5 -14 2348.17 126.863
  -4  -5  14 2167.23 134.251
  -4  -5  13 607.118 87.3494
   4   5 -13 525.916 107.667
   4   5 -13 970.387 170.502
   4   5 -13 746.402 142.855
   4   5 -13 518.593 90.9674
  -4  -5  13 697.382 112.561
  -4  -5  13 375.263 51.2583
  -4  -5  12 3676.36 164.098
   4   5 -12 3287.18 212.638
   4   5 -12 4009.45 147.853
   4   5 -12 4241.93 184.240
  -4  -5  12 3587.18 189.900
   4   5 -12 3781.68 247.131
  -4  -5  11 13453.4 287.281
   4   5 -11 12345.3 398.110
   4   5 -11 12317.9 359.014
   4   5 -11 13968.3 276.951
  -4  -5  11 15015.1 260.289
   4   5 -11 13965.7 321.371
  -4  -5  11 11728.3 305.174
  -4  -5  10 14327.0 296.157
   4   5 -10 14410.2 376.596
   4   5 -10 15234.7 290.100
   4   5 -10 14698.6 328.433
  -4  -5  10 14057.8 339.758
   4   5  -9 26050.0 476.093
   4   5  -9 25407.8 367.657
   4   5  -9 26680.1 422.843
  -4  -5   9 26881.5 454.186
  -4  -5   9 27489.8 374.897
   4   5  -8 35039.3 431.234
  -4  -5   8 33604.2 492.972
   4   5  -8 33911.8 495.809
   4   5  -7 10491.3 213.280
   4   5  -7 9453.41 310.663
  -4  -5   7 15267.1 258.092
  -4  -5   7 7847.45 245.464
   4   5  -7 12760.3 252.035
  -4  -5   7 11056.6 282.593
   4   5  -7 11005.8 273.929
   4   5  -6 56015.1 481.961
   4   5  -6 65015.5 728.485
   4   5  -6 54425.8 496.831
  -4  -5   6 60977.7 613.543
   4   5  -6 54212.6 479.181
  -4  -5   6 48845.6 536.825
   4   5  -6 58817.0 580.678
   4   5  -5 3421.15 126.764
   4   5  -5 3881.12 134.152
  -4  -5   5 2820.93 97.9844
  -4  -5   5 5876.11 190.464
  -4  -5   5 5149.15 179.790
   4   5  -5 6931.85 248.359
   4   5  -5 4353.06 164.254
   4   5  -5 2253.78 98.5544
  -4  -5   4 65566.0 451.372
   4   5  -4 69019.7 537.299
   4   5  -4 79207.0 725.246
   4   5  -4 67043.7 472.636
  -4  -5   4 81509.2 641.010
  -4  -5   4 62617.4 555.756
   4   5  -4 72833.0 607.234
  -4  -5   3 7753.34 164.532
   4   5  -3 9757.76 206.587
  -4  -5   3 10761.4 231.200
   4   5  -3 7910.87 176.691
   4   5  -3 8586.66 167.934
   4   5  -3 9665.66 215.737
  -4  -5   2 4270.79 125.140
   4   5  -2 4292.53 141.419
   4   5  -2 3833.95 160.872
  -4  -5   2 3617.59 141.743
   4   5  -2 4337.13 130.228
   4   5  -2 4828.55 121.383
   4   5  -2 3918.34 138.933
  -4  -5   1 15163.5 240.560
   4   5  -1 15465.4 209.974
   4   5  -1 15645.0 241.676
  -4  -5   1 15622.7 291.127
   4   5   0 42875.0 346.482
  -4  -5   0 41406.3 414.420
   4   5   0 44525.0 437.961
  -4  -5   0 39692.7 451.999
   4   5   0 40224.6 386.229
   4   5   1 21660.3 250.720
  -4  -5  -1 22377.1 319.051
   4   5   1 25758.5 336.879
  -4  -5  -1 24821.1 372.025
   4   5   1 25118.6 305.295
   4   5   1 25279.8 344.003
   4   5   2 1091.62 83.6717
  -4  -5  -2 658.479 81.0555
   4   5   2 965.937 68.9534
   4   5   2 857.481 64.5691
   4   5   2 858.424 57.9171
  -4  -5  -3 34497.2 462.240
  -4  -5  -3 35889.7 415.655
   4   5   3 31692.7 386.572
  -4  -5  -3 31758.4 479.039
   4   5   3 35188.5 365.654
   4   5   3 33988.9 357.307
   4   5   3 30387.7 307.732
   4   5   3 32167.0 401.320
  -4  -5  -4 910.694 93.7407
  -4  -5  -4 944.654 80.6921
   4   5   4 801.312 77.1311
  -4  -5  -4 455.448 77.7448
   4   5   4 1517.19 75.9661
   4   5   4 1463.79 88.3908
   4   5   4 617.952 81.7118
   4   5   5 33622.5 404.306
   4   5   5 34398.5 355.857
   4   5   5 33070.2 432.369
   4   5   6 792.050 65.7012
   4   5   6 957.324 84.9045
   4   5   6 723.632 90.7752
   4   5   7 7979.05 204.321
   4   5   7 8139.39 231.789
   4   5   8 25642.3 330.144
   4   5   8 22751.1 379.909
   4   5   9 30807.3 357.639
   4   5   9 29425.5 418.440
   4   5  10 10447.6 197.343
   4   5  10 10401.5 213.259
   4   5  11 4331.80 120.397
   4   5  11 4507.48 130.168
  -4  -5 -12 28.7783 44.8481
   4   5  12 27.9219 27.0506
   4   5  12 21.6348 42.5331
  -4  -5 -13 133.215 31.7064
   4   5  13 128.522 23.6995
   4   6 -16 1243.65 93.9149
   4   6 -15 1469.97 124.106
   4   6 -15 1084.40 126.461
   4   6 -14 223.608 81.1178
   4   6 -14 74.3931 125.813
   4   6 -14 262.215 58.5385
   4   6 -14 178.130 104.827
  -4  -6  14 181.173 66.0744
  -4  -6  13 22495.6 342.616
   4   6 -13 24492.8 432.629
   4   6 -13 19305.7 416.852
   4   6 -13 17437.9 436.454
   4   6 -13 23520.9 353.854
  -4  -6  13 20490.7 367.012
  -4  -6  12 37.8142 69.1891
   4   6 -12 236.499 130.699
   4   6 -12 8.51934 134.681
   4   6 -12 55.8933 71.3723
  -4  -6  12 53.6616 84.0677
  -4  -6  11 3271.01 156.566
   4   6 -11 2523.59 218.055
   4   6 -11 2712.68 199.613
   4   6 -11 3470.05 145.413
   4   6 -11 3316.37 165.840
  -4  -6  11 2594.02 160.178
  -4  -6  10 19610.6 350.285
   4   6 -10 16370.5 470.415
   4   6 -10 17002.9 411.672
   4   6 -10 18709.1 352.721
  -4  -6  10 17907.6 389.373
   4   6 -10 20811.8 339.837
  -4  -6   9 26717.9 349.752
   4   6  -9 25869.0 410.338
  -4  -6   9 31632.2 508.214
  -4  -6   9 30181.3 487.359
   4   6  -9 29580.0 407.495
   4   6  -8 4035.94 161.829
   4   6  -8 3524.31 182.677
   4   6  -7 911.149 79.6684
  -4  -6   7 624.699 103.949
   4   6  -7 498.581 157.217
   4   6  -7 816.369 111.964
   4   6  -6 743.658 75.8330
  -4  -6   6 1053.92 68.5483
   4   6  -6 1008.21 88.2897
  -4  -6   6 676.214 102.768
   4   6  -6 731.087 96.5782
   4   6  -5 134259. 791.478
  -4  -6   5 131703. 696.175
   4   6  -5 133647. 1054.58
  -4  -6   5 133834. 900.174
   4   6  -5 133987. 902.960
  -4  -6   4 21457.4 281.463
   4   6  -4 21683.9 320.229
  -4  -6   4 21196.7 357.782
   4   6  -4 22804.8 289.517
  -4  -6   4 25376.9 384.870
   4   6  -4 24237.6 433.966
   4   6  -4 22275.3 362.090
   4   6  -3 2568.34 98.5415
  -4  -6   3 2651.17 107.310
   4   6  -3 2956.42 129.853
  -4  -6   3 2841.70 135.534
   4   6  -3 2951.62 120.221
   4   6  -3 3164.21 143.331
  -4  -6   2 1437.00 89.6073
   4   6  -2 967.142 84.8976
  -4  -6   2 463.737 76.2254
   4   6  -2 475.129 97.0146
   4   6  -2 1072.42 78.1375
   4   6  -2 1925.25 83.9352
   4   6  -2 858.213 88.6582
  -4  -6   1 22493.0 360.823
  -4  -6   1 23282.2 314.873
   4   6  -1 24805.9 283.385
   4   6  -1 24987.5 328.490
   4   6  -1 24378.6 353.233
  -4  -6   0 652.974 68.5467
   4   6   0 802.814 77.2015
   4   6   0 609.050 49.1738
   4   6   0 728.949 66.0394
   4   6   1 7470.19 154.614
  -4  -6  -1 6742.85 183.788
   4   6   1 6323.62 185.317
  -4  -6  -1 5547.56 194.873
   4   6   1 6531.70 169.509
   4   6   2 666.738 54.1210
  -4  -6  -2 596.877 75.2133
   4   6   2 551.221 74.8461
  -4  -6  -2 499.438 81.8532
   4   6   2 647.247 63.6133
[truncated: 287,076 more chars]
